# Supplementary material for: The human CD47 checkpoint is targeted by an immunosuppressive Aedes aegypti salivary factor to enhance arboviral skin infectivity
Source: Sci Immunol. Author manuscript; Available in PMC 2025 Mar 20. (PMC11924945; doi:10.1126/sciimmunol.adk9872)
Supplement: data files [file NIHMS2060361-supplement-data_files.zip]

Archive with 3 entries (3 files):
- adk9872_Data file S1.xlsx
- adk9872_Data file S2.xlsx
- adk9872_Data file S3.xlsx
