# Supplementary material for: The human CD47 checkpoint is targeted by an immunosuppressive Aedes aegypti salivary factor to enhance arboviral skin infectivity
Source: Sci Immunol. Author manuscript; Available in PMC 2025 Mar 20. (PMC11924945; doi:10.1126/sciimmunol.adk9872)
Supplement: data files [file NIHMS2060361-supplement-data_files.zip › adk9872_Data file S1.xlsx]

## Sheet: raw
1	2	3	4	5	6	7	8	9	10	11	12	13	14	15	16	17	18			T1	T2	T3	T4	T5	T6	Timepoints
3s	3s	3s	30s	30s	30s	300s	300s	300s	0	0	0	0	0	0	0	0				3s	30s	300s				Different timepoints
																				3	3	3				Number of replicates of each timepoint
		State				Replicates	SUM
	State 1	CD47		T1	3s	3	3
	State 2	CD47-NEST complex		T2	30s	3	6
	State 3	0		T3	300s	3	9
	State 4			T4
	State 5			T5
	State 6			T6
			Adjusted						3s	3s	3s	3s	3s	3s							30s	30s	30s	30s	30s	30s							300s	300s	300s	300s	300s	300s					0	#REF!				0	0
	State	Sequence	Start	End	Charge	Max D	Search RT		#D	#D	#D	%D	%D	%D	#D right	#D right	#D right	%D right	%D right	%D right	#D	#D	#D	%D	%D	%D	#D right	#D right	#D right	%D right	%D right	%D right	#D	#D	#D	%D	%D	%D	#D right				State	Sequence	Start	End	Charge	Max D	Search RT
14	CD47	VYVKWKFKGRD	36	46	3	9	6.99		1.127	1.179	1.208	13.755	14.397	14.753	0	0	0	0	0	0	1.202	1.228	1.292	14.675	14.989	15.772	0	0	0	0	0	0	1.195	1.304	1.296	14.589	15.926	15.821	0				CD47	VYVKWKFKGRD	36	46	3	9	6.99
15	CD47	VYVKWKFKGRDIYT	36	49	3	12	10.21		1.17	1.263	1.097	10.711	11.566	10.049	0	0	0	0	0	0	1.18	1.195	1.251	10.804	10.942	11.455	0	0	0	0	0	0	1.228	1.324	1.119	11.243	12.12	10.247	0				CD47	VYVKWKFKGRDIYT	36	49	3	12	10.21
16	CD47	YVKWKFKGRD	37	46	2	8	6.37		1.204	1.181	1.309	16.535	16.225	17.974	0	0	0	0	0	0	1.285	1.347	1.335	17.648	18.506	18.334	0	0	0	0	0	0	1.272	1.389	1.348	17.478	19.079	18.514	0				CD47	YVKWKFKGRD	37	46	2	8	6.37
17	CD47	YVKWKFKGRD	37	46	3	8	6.37		1.197	1.245	1.255	16.445	17.101	17.237	0	0	0	0	0	0	1.262	1.316	1.33	17.342	18.071	18.264	0	0	0	0	0	0	1.282	1.398	1.297	17.611	19.204	17.815	0				CD47	YVKWKFKGRD	37	46	3	8	6.37
18	CD47	YVKWKFKGRDIY	37	48	3	10	9.95		1.006	1.094	1.071	11.05	12.023	11.77	0	0	0	0	0	0	1.087	1.059	1.14	11.944	11.637	12.532	0	0	0	0	0	0	1.088	1.195	1.113	11.953	13.128	12.233	0				CD47	YVKWKFKGRDIY	37	48	3	10	9.95
19	CD47	YVKWKFKGRDIYT	37	49	2	11	9.53		1.089	1.172	1.218	10.877	11.712	12.169	0	0	0	0	0	0	1.215	1.246	1.251	12.133	12.449	12.5	0	0	0	0	0	0	1.235	1.342	1.244	12.341	13.405	12.428	0				CD47	YVKWKFKGRDIYT	37	49	2	11	9.53
20	CD47	YVKWKFKGRDIYT	37	49	3	11	9.53		1.147	1.213	1.217	11.461	12.113	12.16	0	0	0	0	0	0	1.201	1.253	1.299	11.996	12.514	12.976	0	0	0	0	0	0	1.252	1.4	1.225	12.508	13.988	12.238	0				CD47	YVKWKFKGRDIYT	37	49	3	11	9.53
21	CD47	YVKWKFKGRDIYTF	37	50	3	12	12.94		1.274	1.066	1.006	11.669	9.762	9.208	0	0	0	0	0	0	1.043	1.016	1.056	9.553	9.299	9.666	0	0	0	0	0	0	1.052	1.161	1.053	9.635	10.636	9.64	0				CD47	YVKWKFKGRDIYTF	37	50	3	12	12.94
22	CD47	YVKWKFKGRDIYTFD	37	51	3	13	12.71		2.026	1.148	1.137	17.124	9.707	9.607	0	0	0	0	0	0	1.282	1.094	1.139	10.833	9.249	9.631	0	0	0	0	0	0	1.119	1.176	1.158	9.457	9.945	9.787	0				CD47	YVKWKFKGRDIYTFD	37	51	3	13	12.71
23	CD47	VKWKFKGRD	38	46	2	7	4.32		1.254	1.311	1.326	19.688	20.578	20.814	0	0	0	0	0	0	1.351	1.45	1.353	21.206	22.769	21.238	0	0	0	0	0	0	1.338	1.461	1.42	21.007	22.941	22.291	0				CD47	VKWKFKGRD	38	46	2	7	4.32
24	CD47	VKWKFKGRDIYT	38	49	3	10	8.48		1.189	1.276	1.25	13.065	14.022	13.741	0	0	0	0	0	0	1.31	1.272	1.33	14.391	13.977	14.613	0	0	0	0	0	0	1.319	1.467	1.403	14.493	16.116	15.419	0				CD47	VKWKFKGRDIYT	38	49	3	10	8.48
25	CD47	FDGALNKSTVPTDF	50	63	2	11	12.14		2.993	3.371	3.5	29.897	33.671	34.965	0	0	0	0	0	0	4.639	5.172	5.121	46.341	51.664	51.159	0	0	0	0	0	0	6.39	6.875	6.308	63.837	68.677	63.022	0				CD47	FDGALNKSTVPTDF	50	63	2	11	12.14
26	CD47	NKSTVPTDF	55	63	1	6	7.8		2.35	2.566	2.726	43.046	46.991	49.929	0	0	0	0	0	0	2.997	3.216	3.086	54.885	58.902	56.513	0	0	0	0	0	0	3.454	3.615	3.768	63.252	66.212	69.015	0				CD47	NKSTVPTDF	55	63	1	6	7.8
27	CD47	NKSTVPTDF	55	63	2	6	7.8		2.555	2.763	2.73	46.794	50.598	49.995	0	0	0	0	0	0	3.138	3.275	3.261	57.469	59.989	59.734	0	0	0	0	0	0	3.708	3.937	3.778	67.914	72.099	69.188	0				CD47	NKSTVPTDF	55	63	2	6	7.8
28	CD47	NKSTVPTDFSS	55	65	2	8	6.02		2.727	2.952	2.992	37.454	40.544	41.096	0	0	0	0	0	0	3.622	3.876	3.914	49.754	53.244	53.764	0	0	0	0	0	0	5.196	5.608	5.341	71.369	77.035	73.372	0				CD47	NKSTVPTDFSS	55	65	2	8	6.02
29	CD47	NKSTVPTDFSSAKIEVSQL	55	73	3	16	13.13		4.051	4.399	4.427	27.825	30.213	30.402	0	0	0	0	0	0	5.786	6.252	6.313	39.742	42.942	43.356	0	0	0	0	0	0	7.936	8.105	7.74	54.507	55.666	53.16	0				CD47	NKSTVPTDFSSAKIEVSQL	55	73	3	16	13.13
30	CD47	FSSAKIEVSQL	63	73	2	9	11.09		2.007	2.108	2.107	24.502	25.744	25.73	0	0	0	0	0	0	2.926	3.142	3.2	35.722	38.366	39.073	0	0	0	0	0	0	3.631	3.726	3.663	44.34	45.495	44.727	0				CD47	FSSAKIEVSQL	63	73	2	9	11.09
31	CD47	SSAKIEVSQL	64	73	2	8	9.17		2.011	2.129	2.081	27.622	29.244	28.589	0	0	0	0	0	0	2.9	3.12	3.145	39.833	42.862	43.205	0	0	0	0	0	0	3.599	3.685	3.607	49.443	50.621	49.543	0				CD47	SSAKIEVSQL	64	73	2	8	9.17
32	CD47	SSAKIEVSQLL	64	74	2	9	13.23		2.441	2.708	2.615	29.806	33.06	31.93	0	0	0	0	0	0	3.606	3.708	3.811	44.029	45.269	46.532	0	0	0	0	0	0	4.266	4.437	4.315	52.092	54.179	52.681	0				CD47	SSAKIEVSQLL	64	74	2	9	13.23
33	CD47	SSAKIEVSQLLKGDASL	64	80	2	15	14.19		2.351	2.634	2.647	17.224	19.293	19.389	0	0	0	0	0	0	3.723	4.046	4.104	27.275	29.643	30.065	0	0	0	0	0	0	5.048	5.269	5.342	36.983	38.598	39.139	0				CD47	SSAKIEVSQLLKGDASL	64	80	2	15	14.19
34	CD47	SSAKIEVSQLLKGDASL	64	80	3	15	14.19		2.501	2.837	2.755	18.321	20.783	20.184	0	0	0	0	0	0	3.791	4.133	4.172	27.775	30.282	30.563	0	0	0	0	0	0	5.073	5.304	5.368	37.163	38.859	39.327	0				CD47	SSAKIEVSQLLKGDASL	64	80	3	15	14.19
35	CD47	AKIEVSQL	66	73	2	6	8.4		1.927	2.03	2.005	35.301	37.184	36.724	0	0	0	0	0	0	2.808	3.001	3.027	51.421	54.962	55.441	0	0	0	0	0	0	3.466	3.534	3.459	63.48	64.718	63.351	0				CD47	AKIEVSQL	66	73	2	6	8.4
36	CD47	AKIEVSQLL	66	74	2	7	13.12		2.537	2.753	2.568	39.828	43.213	40.316	0	0	0	0	0	0	3.516	3.698	3.701	55.201	58.057	58.106	0	0	0	0	0	0	4.038	4.2	4.067	63.398	65.928	63.851	0				CD47	AKIEVSQLL	66	74	2	7	13.12
37	CD47	AKIEVSQLLKGDASL	66	80	3	13	13.57		2.248	2.667	2.522	19	22.545	21.321	0	0	0	0	0	0	3.364	3.551	3.679	28.433	30.016	31.099	0	0	0	0	0	0	4.479	4.629	4.618	37.864	39.133	39.035	0				CD47	AKIEVSQLLKGDASL	66	80	3	13	13.57
38	CD47	KIEVSQL	67	73	2	5	8.12		1.885	1.968	1.953	41.421	43.263	42.915	0	0	0	0	0	0	2.841	3.274	3.032	62.437	71.965	66.628	0	0	0	0	0	0	3.393	3.523	3.595	74.582	77.424	79.014	0				CD47	KIEVSQL	67	73	2	5	8.12
39	CD47	KIEVSQLLKGDASL	67	80	3	12	13.5		2.111	2.268	2.21	19.334	20.768	20.236	0	0	0	0	0	0	3.013	3.234	3.378	27.592	29.613	30.932	0	0	0	0	0	0	4.167	4.315	4.288	38.157	39.518	39.27	0				CD47	KIEVSQLLKGDASL	67	80	3	12	13.5
40	CD47	IEVSQL	68	73	1	4	10.26		1.794	2.113	1.905	49.272	58.055	52.337	0	0	0	0	0	0	2.384	2.522	2.492	65.497	69.276	68.475	0	0	0	0	0	0	2.822	2.915	2.778	77.524	80.094	76.325	0				CD47	IEVSQL	68	73	1	4	10.26
41	CD47	LKGDASL	74	80	1	5	3.49		0.108	0.156	0.102	2.37	3.42	2.239	0	0	0	0	0	0	0.108	0.107	0.16	2.366	2.362	3.506	0	0	0	0	0	0	0.115	0.141	0.121	2.532	3.096	2.664	0				CD47	LKGDASL	74	80	1	5	3.49
42	CD47	LKGDASLKM	74	82	2	7	5.46		0.003	0.17	-0.018	0.055	2.67	-0.283	0	0	0	0	0	0	0.012	-0.009	0.02	0.193	-0.147	0.309	0	0	0	0	0	0	0.002	0.017	0.006	0.025	0.271	0.088	0				CD47	LKGDASLKM	74	82	2	7	5.46
43	CD47	KGDASL	75	80	1	4	3.66		0.035	0.086	0.016	0.958	2.35	0.452	0	0	0	0	0	0	0.041	0.013	0.054	1.135	0.349	1.478	0	0	0	0	0	0	0.073	0.076	0.038	2.007	2.086	1.051	0				CD47	KGDASL	75	80	1	4	3.66
44	CD47	LTREGETIIEL	101	111	2	9	13.46		0.461	0.656	0.574	5.63	8.005	7.009	0	0	0	0	0	0	1.354	1.484	1.507	16.532	18.122	18.395	0	0	0	0	0	0	2.188	2.398	2.118	26.721	29.275	25.867	0				CD47	LTREGETIIEL	101	111	2	9	13.46
45	CD47	TREGETI	102	108	1	5	2.33		0.458	0.595	0.587	10.073	13.071	12.894	0	0	0	0	0	0	1.327	1.503	1.47	29.159	33.035	32.318	0	0	0	0	0	0	2.194	2.316	2.186	48.211	50.897	48.046	0				CD47	TREGETI	102	108	1	5	2.33
46	CD47	TREGETIIE	102	110	2	7	5.86		0.436	0.589	0.513	6.849	9.252	8.056	0	0	0	0	0	0	1.269	1.365	1.393	19.927	21.428	21.869	0	0	0	0	0	0	2.07	2.184	2.07	32.496	34.279	32.501	0				CD47	TREGETIIE	102	110	2	7	5.86
47	CD47	TREGETIIEL	102	111	2	8	12.89		0.536	0.613	0.595	7.357	8.414	8.175	0	0	0	0	0	0	1.211	1.27	1.302	16.628	17.442	17.885	0	0	0	0	0	0	1.801	1.883	1.865	24.735	25.86	25.62	0				CD47	TREGETIIEL	102	111	2	8	12.89
48	CD47	TREGETIIELKYRVVSL	102	118	4	15	14.65		5.658	5.876	5.087	41.448	43.049	37.271	0	0	0	0	0	0	6.664	6.712	6.806	48.819	49.171	49.862	0	0	0	0	0	0	0	8.622	0	0	63.167	0	0				CD47	TREGETIIELKYRVVSL	102	118	4	15	14.65
49	CD47	IIELKY	108	113	1	4	11.05		0.143	0.161	0.171	3.919	4.421	4.709	0	0	0	0	0	0	0.606	0.759	0.784	16.654	20.844	21.55	0	0	0	0	0	0	1.65	1.873	2.006	45.33	51.455	55.118	0				CD47	IIELKY	108	113	1	4	11.05
50	CD47	IIELKYRVVSL	108	118	2	9	13.4		3.812	3.97	3.979	46.543	48.478	48.578	0	0	0	0	0	0	4.824	5.059	5.043	58.902	61.768	61.58	0	0	0	0	0	0	5.916	6.013	5.89	72.233	73.423	71.922	0				CD47	IIELKYRVVSL	108	118	2	9	13.4
51	CD47	IIELKYRVVSL	108	118	3	9	13.4		3.806	3.979	3.933	46.467	48.584	48.024	0	0	0	0	0	0	4.831	5.028	5.053	58.982	61.387	61.7	0	0	0	0	0	0	5.865	6.069	5.853	71.609	74.102	71.465	0				CD47	IIELKYRVVSL	108	118	3	9	13.4
52	CD47	IIELKYRVVSLE	108	119	2	10	12.71		4.518	4.564	4.645	49.645	50.153	51.04	0	0	0	0	0	0	5.631	5.645	5.604	61.878	62.033	61.582	0	0	0	0	0	0	6.458	6.847	6.31	70.966	75.242	69.345	0				CD47	IIELKYRVVSLE	108	119	2	10	12.71
53	CD47	IELKYRVVSL	109	118	3	8	12.2		3.757	3.92	3.867	51.607	53.843	53.119	0	0	0	0	0	0	4.731	4.896	4.913	64.981	67.246	67.484	0	0	0	0	0	0	5.71	5.88	5.881	78.438	80.769	80.787	0				CD47	IELKYRVVSL	109	118	3	8	12.2
54	CD47	LKYRVVS	111	117	2	5	4.17		2.906	3.059	3.207	63.859	67.223	70.482	0	0	0	0	0	0	3.853	4.096	4	84.679	90.026	87.901	0	0	0	0	0	0	4.44	4.554	4.471	97.576	100.085	98.26	0				CD47	LKYRVVS	111	117	2	5	4.17
55	CD47	LKYRVVSL	111	118	1	6	9.36		3.705	3.878	3.886	67.851	71.034	71.169	0	0	0	0	0	0	4.573	4.756	4.745	83.758	87.113	86.908	0	0	0	0	0	0	5.12	5.216	5.114	93.767	95.526	93.672	0				CD47	LKYRVVSL	111	118	1	6	9.36
56	CD47	LKYRVVSL	111	118	2	6	9.36		3.721	3.869	3.863	68.144	70.868	70.756	0	0	0	0	0	0	4.571	4.744	4.733	83.712	86.885	86.688	0	0	0	0	0	0	5.095	5.194	5.073	93.319	95.121	92.909	0				CD47	LKYRVVSL	111	118	2	6	9.36
57	CD47	LKYRVVSLEV	111	120	2	8	11.86		5.184	5.249	5.361	71.203	72.1	73.644	0	0	0	0	0	0	6.079	6.263	6.208	83.502	86.028	85.277	0	0	0	0	0	0	6.555	6.554	6.662	90.039	90.028	91.513	0				CD47	LKYRVVSLEV	111	120	2	8	11.86
58	CD47	KYRVVSL	112	118	1	5	7.13		3.606	3.717	3.719	79.249	81.692	81.739	0	0	0	0	0	0	4.046	4.131	4.117	88.928	90.786	90.488	0	0	0	0	0	0	4.15	4.203	4.176	91.212	92.37	91.783	0				CD47	KYRVVSL	112	118	1	5	7.13
59	CD47	KYRVVSL	112	118	2	5	7.13		3.583	3.677	3.674	78.749	80.822	80.752	0	0	0	0	0	0	4.017	4.09	4.092	88.292	89.896	89.933	0	0	0	0	0	0	4.127	4.186	4.117	90.71	92.007	90.475	0				CD47	KYRVVSL	112	118	2	5	7.13
60	CD47	KYRVVSLE	112	119	2	6	6.49		4.166	4.25	4.298	76.303	77.836	78.726	0	0	0	0	0	0	4.538	4.595	4.595	83.112	84.15	84.158	0	0	0	0	0	0	4.581	4.655	4.596	83.9	85.259	84.176	0				CD47	KYRVVSLE	112	119	2	6	6.49
61	CD47	KYRVVSLEV	112	120	2	7	9.85		5.102	5.257	5.259	80.091	82.532	82.557	0	0	0	0	0	0	5.5	5.593	5.637	86.347	87.81	88.497	0	0	0	0	0	0	5.608	5.703	5.78	88.044	89.531	90.734	0				CD47	KYRVVSLEV	112	120	2	7	9.85
62	CD47	EVLFQGPGAAE	119	129	1	8	11.64		5.508	5.446	5.562	75.662	74.806	76.397	0	0	0	0	0	0	5.565	5.563	5.544	76.436	76.419	76.149	0	0	0	0	0	0	5.512	5.603	5.448	75.715	76.969	74.833	0				CD47	EVLFQGPGAAE	119	129	1	8	11.64
63	CD47	EVLFQGPGAAE	119	129	2	8	11.64		5.201	5.113	5.208	71.438	70.231	71.537	0	0	0	0	0	0	5.208	5.188	5.209	71.535	71.257	71.557	0	0	0	0	0	0	5.155	5.242	5.237	70.806	72.007	71.937	0				CD47	EVLFQGPGAAE	119	129	2	8	11.64
64	CD47	EVLFQGPGAAED	119	130	1	9	11.45		5.844	5.811	5.841	71.357	70.954	71.318	0	0	0	0	0	0	5.911	5.939	5.919	72.17	72.518	72.276	0	0	0	0	0	0	5.758	5.994	5.763	70.302	73.186	70.362	0				CD47	EVLFQGPGAAED	119	130	1	9	11.45
65	CD47	EVLFQGPGAAED	119	130	2	9	11.45		5.461	5.441	5.557	66.681	66.438	67.85	0	0	0	0	0	0	5.558	5.572	5.605	67.863	68.03	68.44	0	0	0	0	0	0	5.491	5.658	5.363	67.045	69.085	65.483	0				CD47	EVLFQGPGAAED	119	130	2	9	11.45
66	CD47	EVLFQGPGAAEDQVD	119	133	2	12	12.83		7.974	8.002	8.183	73.021	73.275	74.934	0	0	0	0	0	0	8.123	8.21	8.151	74.386	75.186	74.644	0	0	0	0	0	0	8.066	8.247	7.891	73.868	75.519	72.259	0				CD47	EVLFQGPGAAEDQVD	119	133	2	12	12.83
67	CD47	VLFQGPGAAE	120	129	1	7	10.39		5.149	5.031	5.1	80.831	78.975	80.063	0	0	0	0	0	0	5.139	5.127	5.112	80.67	80.479	80.254	0	0	0	0	0	0	5.081	5.121	5.025	79.762	80.391	78.881	0				CD47	VLFQGPGAAE	120	129	1	7	10.39
68	CD47	VLFQGPGAAED	120	130	1	8	10.46		5.276	5.271	5.411	72.477	72.406	74.321	0	0	0	0	0	0	5.331	5.308	5.333	73.229	72.906	73.257	0	0	0	0	0	0	5.259	5.435	5.458	72.238	74.652	74.975	0				CD47	VLFQGPGAAED	120	130	1	8	10.46
69	CD47	VLFQGPGAAEDQVD	120	133	2	11	11.5		7.548	7.558	7.654	75.407	75.508	76.466	0	0	0	0	0	0	7.564	7.647	7.633	75.562	76.396	76.251	0	0	0	0	0	0	7.699	7.728	7.321	76.917	77.201	73.136	0				CD47	VLFQGPGAAEDQVD	120	133	2	11	11.5
70	CD47	VLFQGPGAAEDQVDPRL	120	136	2	13	13.54		8.752	8.803	8.986	73.979	74.415	75.962	0	0	0	0	0	0	8.895	8.826	8.947	75.187	74.604	75.631	0	0	0	0	0	0	8.876	9.003	8.556	75.033	76.105	72.326	0				CD47	VLFQGPGAAEDQVDPRL	120	136	2	13	13.54
71	CD47	LFQGPGAAE	121	129	1	6	7.68		4.215	4.241	4.114	77.191	77.682	75.343	0	0	0	0	0	0	4.25	4.137	4.297	77.836	75.773	78.695	0	0	0	0	0	0	4.267	4.338	4.062	78.143	79.449	74.397	0				CD47	LFQGPGAAE	121	129	1	6	7.68
72	CD47	LFQGPGAAEDQVD	121	133	2	10	9.54		6.702	6.701	6.652	73.649	73.642	73.1	0	0	0	0	0	0	6.715	6.779	6.799	73.79	74.493	74.716	0	0	0	0	0	0	6.867	6.81	6.422	75.465	74.838	70.576	0				CD47	LFQGPGAAEDQVD	121	133	2	10	9.54
73	CD47	LFQGPGAAEDQVDPRL	121	136	2	12	12.05		7.59	7.629	7.912	69.504	69.861	72.457	0	0	0	0	0	0	7.762	7.802	7.848	71.079	71.446	71.865	0	0	0	0	0	0	7.688	7.924	7.278	70.406	72.56	66.651	0				CD47	LFQGPGAAEDQVDPRL	121	136	2	12	12.05
74	CD47	FQGPGAAED	122	130	1	6	4.67		4.347	4.251	4.358	79.616	77.851	79.809	0	0	0	0	0	0	4.355	4.36	4.307	79.769	79.862	78.883	0	0	0	0	0	0	4.313	4.389	4.231	78.989	80.393	77.494	0				CD47	FQGPGAAED	122	130	1	6	4.67
75	CD47	FQGPGAAEDQVD	122	133	1	9	7.19		6.584	6.58	6.669	80.391	80.337	81.429	0	0	0	0	0	0	6.649	6.673	6.676	81.185	81.482	81.514	0	0	0	0	0	0	6.626	6.686	6.471	80.905	81.63	79.009	0				CD47	FQGPGAAEDQVD	122	133	1	9	7.19
76	CD47	FQGPGAAEDQVD	122	133	2	9	7.19		6.487	6.481	6.432	79.204	79.128	78.54	0	0	0	0	0	0	6.558	6.512	6.619	80.072	79.508	80.822	0	0	0	0	0	0	6.463	6.731	6.217	78.908	82.185	75.908	0				CD47	FQGPGAAEDQVD	122	133	2	9	7.19
77	CD47	FQGPGAAEDQVDPRL	122	136	3	11	10.28		7.118	7.228	7.313	71.105	72.206	73.057	0	0	0	0	0	0	7.232	7.259	7.327	72.246	72.52	73.193	0	0	0	0	0	0	7.237	7.36	7.234	72.303	73.529	72.264	0				CD47	FQGPGAAEDQVDPRL	122	136	3	11	10.28
78	CD47	DQVDPRL	130	136	1	4	5.8		3.006	2.996	3.005	82.579	82.314	82.555	0	0	0	0	0	0	2.973	3.008	2.991	81.669	82.642	82.179	0	0	0	0	0	0	2.982	3.013	2.967	81.911	82.78	81.51	0				CD47	DQVDPRL	130	136	1	4	5.8
79	CD47	DQVDPRL	130	136	2	4	5.8		2.989	2.986	2.973	82.105	82.04	81.685	0	0	0	0	0	0	2.972	2.968	2.998	81.659	81.53	82.367	0	0	0	0	0	0	2.965	3.004	2.93	81.456	82.525	80.507	0				CD47	DQVDPRL	130	136	2	4	5.8
80	CD47	DQVDPRLIDGKH	130	141	3	9	5.32		6.25	6.126	6.679	76.307	74.799	81.547	0	0	0	0	0	0	6.433	6.616	6.239	78.553	80.779	76.18	0	0	0	0	0	0	6.191	6.503	0	75.597	79.396	0	0				CD47	DQVDPRLIDGKH	130	141	3	9	5.32
81	CD47-NEST complex	VYVKWKFKGRD	36	46	3	9	6.99		1.067	1.027	1.029	13.028	12.538	12.563	0	0	0	0	0	0	1.125	1.129	1.169	13.739	13.79	14.273	0	0	0	0	0	0	1.191	1.232	1.334	14.543	15.04	16.286	0				CD47-NEST complex	VYVKWKFKGRD	36	46	3	9	6.99
82	CD47-NEST complex	VYVKWKFKGRDIYT	36	49	3	12	10.21		1.125	1.002	1.041	10.303	9.172	9.537	0	0	0	0	0	0	1.106	1.022	1.114	10.125	9.36	10.2	0	0	0	0	0	0	1.2	1.295	1.128	10.991	11.862	10.33	0				CD47-NEST complex	VYVKWKFKGRDIYT	36	49	3	12	10.21
83	CD47-NEST complex	YVKWKFKGRD	37	46	2	8	6.37		1.154	1.182	1.136	15.857	16.241	15.604	0	0	0	0	0	0	1.27	1.208	1.25	17.448	16.589	17.173	0	0	0	0	0	0	1.308	1.316	1.339	17.965	18.083	18.393	0				CD47-NEST complex	YVKWKFKGRD	37	46	2	8	6.37
84	CD47-NEST complex	YVKWKFKGRD	37	46	3	8	6.37		1.155	1.155	1.151	15.869	15.867	15.815	0	0	0	0	0	0	1.26	1.184	1.261	17.306	16.263	17.319	0	0	0	0	0	0	1.32	1.306	1.301	18.125	17.943	17.867	0				CD47-NEST complex	YVKWKFKGRD	37	46	3	8	6.37
85	CD47-NEST complex	YVKWKFKGRDIY	37	48	3	10	9.95		1.026	1.045	0.995	11.272	11.479	10.936	0	0	0	0	0	0	1.085	0.996	1.095	11.926	10.946	12.034	0	0	0	0	0	0	1.122	1.122	1.108	12.329	12.334	12.175	0				CD47-NEST complex	YVKWKFKGRDIY	37	48	3	10	9.95
86	CD47-NEST complex	YVKWKFKGRDIYT	37	49	2	11	9.53		1.114	1.107	1.178	11.128	11.061	11.773	0	0	0	0	0	0	1.203	1.104	1.226	12.015	11.032	12.251	0	0	0	0	0	0	1.2	1.21	1.232	11.988	12.09	12.306	0				CD47-NEST complex	YVKWKFKGRDIYT	37	49	2	11	9.53
87	CD47-NEST complex	YVKWKFKGRDIYT	37	49	3	11	9.53		1.143	1.115	1.101	11.421	11.137	11.002	0	0	0	0	0	0	1.194	1.101	1.221	11.926	11.004	12.198	0	0	0	0	0	0	1.253	1.262	1.221	12.521	12.606	12.195	0				CD47-NEST complex	YVKWKFKGRDIYT	37	49	3	11	9.53
88	CD47-NEST complex	YVKWKFKGRDIYTF	37	50	3	12	12.94		1.011	0.913	0.897	9.261	8.358	8.218	0	0	0	0	0	0	0.959	0.868	0.95	8.784	7.952	8.704	0	0	0	0	0	0	1.276	0.955	1.184	11.687	8.743	10.838	0				CD47-NEST complex	YVKWKFKGRDIYTF	37	50	3	12	12.94
89	CD47-NEST complex	YVKWKFKGRDIYTFD	37	51	3	13	12.71		1.014	1.007	1.081	8.574	8.514	9.14	0	0	0	0	0	0	1.212	0.99	0.983	10.247	8.368	8.307	0	0	0	0	0	0	1.182	1.209	1.073	9.994	10.222	9.074	0				CD47-NEST complex	YVKWKFKGRDIYTFD	37	51	3	13	12.71
90	CD47-NEST complex	VKWKFKGRD	38	46	2	7	4.32		1.214	1.255	1.189	19.062	19.701	18.663	0	0	0	0	0	0	1.291	1.285	1.145	20.272	20.169	17.982	0	0	0	0	0	0	1.37	1.305	1.307	21.502	20.488	20.516	0				CD47-NEST complex	VKWKFKGRD	38	46	2	7	4.32
91	CD47-NEST complex	VKWKFKGRDIYT	38	49	3	10	8.48		1.204	1.223	1.188	13.234	13.437	13.057	0	0	0	0	0	0	1.236	1.159	1.219	13.587	12.734	13.401	0	0	0	0	0	0	1.323	1.493	1.312	14.536	16.406	14.418	0				CD47-NEST complex	VKWKFKGRDIYT	38	49	3	10	8.48
92	CD47-NEST complex	FDGALNKSTVPTDF	50	63	2	11	12.14		2.537	2.6	2.505	25.345	25.969	25.026	0	0	0	0	0	0	3.206	3.423	3.482	32.023	34.197	34.787	0	0	0	0	0	0	5.235	5.663	5.72	52.294	56.569	57.14	0				CD47-NEST complex	FDGALNKSTVPTDF	50	63	2	11	12.14
93	CD47-NEST complex	NKSTVPTDF	55	63	1	6	7.8		1.982	2.122	1.944	36.309	38.874	35.611	0	0	0	0	0	0	2.606	2.704	2.502	47.736	49.523	45.833	0	0	0	0	0	0	2.877	3.114	3.224	52.697	57.034	59.051	0				CD47-NEST complex	NKSTVPTDF	55	63	1	6	7.8
94	CD47-NEST complex	NKSTVPTDF	55	63	2	6	7.8		2.221	2.26	2.25	40.673	41.383	41.21	0	0	0	0	0	0	2.949	2.909	2.962	54.005	53.286	54.255	0	0	0	0	0	0	3.499	3.636	3.706	64.09	66.602	67.87	0				CD47-NEST complex	NKSTVPTDF	55	63	2	6	7.8
95	CD47-NEST complex	NKSTVPTDFSS	55	65	2	8	6.02		2.237	2.29	2.177	30.722	31.463	29.907	0	0	0	0	0	0	3.025	3.148	3.128	41.557	43.243	42.97	0	0	0	0	0	0	0	0	0	0	0	0	0				CD47-NEST complex	NKSTVPTDFSS	55	65	2	8	6.02
96	CD47-NEST complex	NKSTVPTDFSSAKIEVSQL	55	73	3	16	13.13		3.56	3.881	3.601	24.452	26.657	24.734	0	0	0	0	0	0	5.296	5.644	5.768	36.372	38.765	39.617	0	0	0	0	0	0	7.427	7.342	7.529	51.007	50.428	51.713	0				CD47-NEST complex	NKSTVPTDFSSAKIEVSQL	55	73	3	16	13.13
97	CD47-NEST complex	FSSAKIEVSQL	63	73	2	9	11.09		2.048	2.09	2.124	25.004	25.519	25.934	0	0	0	0	0	0	2.921	3.057	3.093	35.663	37.322	37.769	0	0	0	0	0	0	3.634	3.658	3.722	44.37	44.66	45.446	0				CD47-NEST complex	FSSAKIEVSQL	63	73	2	9	11.09
98	CD47-NEST complex	SSAKIEVSQL	64	73	2	8	9.17		2.025	2.061	2.052	27.81	28.314	28.184	0	0	0	0	0	0	2.821	3.046	3.051	38.748	41.843	41.912	0	0	0	0	0	0	3.578	3.591	3.548	49.154	49.332	48.742	0				CD47-NEST complex	SSAKIEVSQL	64	73	2	8	9.17
99	CD47-NEST complex	SSAKIEVSQLL	64	74	2	9	13.23		2.441	2.57	2.563	29.807	31.385	31.293	0	0	0	0	0	0	3.622	3.784	3.623	44.225	46.204	44.241	0	0	0	0	0	0	4.3	4.33	4.359	52.505	52.875	53.223	0				CD47-NEST complex	SSAKIEVSQLL	64	74	2	9	13.23
100	CD47-NEST complex	SSAKIEVSQLLKGDASL	64	80	2	15	14.19		2.54	2.878	3.048	18.611	21.083	22.329	0	0	0	0	0	0	3.857	4.176	4.258	28.257	30.592	31.195	0	0	0	0	0	0	5.401	5.374	5.446	39.567	39.371	39.899	0				CD47-NEST complex	SSAKIEVSQLLKGDASL	64	80	2	15	14.19
101	CD47-NEST complex	SSAKIEVSQLLKGDASL	64	80	3	15	14.19		2.534	2.724	2.676	18.562	19.953	19.604	0	0	0	0	0	0	3.808	4.127	4.146	27.9	30.233	30.37	0	0	0	0	0	0	5.097	5.235	5.055	37.341	38.355	37.034	0				CD47-NEST complex	SSAKIEVSQLLKGDASL	64	80	3	15	14.19
102	CD47-NEST complex	AKIEVSQL	66	73	2	6	8.4		1.96	1.97	1.976	35.892	36.077	36.188	0	0	0	0	0	0	2.756	2.929	2.949	50.469	53.641	54.013	0	0	0	0	0	0	3.475	3.482	3.432	63.646	63.771	62.853	0				CD47-NEST complex	AKIEVSQL	66	73	2	6	8.4
103	CD47-NEST complex	AKIEVSQLL	66	74	2	7	13.12		2.303	2.471	2.564	36.156	38.789	40.252	0	0	0	0	0	0	3.481	3.664	3.616	54.647	57.52	56.773	0	0	0	0	0	0	4.188	3.942	4.056	65.753	61.876	63.674	0				CD47-NEST complex	AKIEVSQLL	66	74	2	7	13.12
104	CD47-NEST complex	AKIEVSQLLKGDASL	66	80	3	13	13.57		2.194	2.294	2.182	18.546	19.392	18.446	0	0	0	0	0	0	3.196	3.329	3.53	27.013	28.144	29.841	0	0	0	0	0	0	4.382	4.535	4.506	37.04	38.332	38.092	0				CD47-NEST complex	AKIEVSQLLKGDASL	66	80	3	13	13.57
105	CD47-NEST complex	KIEVSQL	67	73	2	5	8.12		1.876	1.959	1.89	41.241	43.046	41.53	0	0	0	0	0	0	2.673	3.012	2.846	58.737	66.203	62.553	0	0	0	0	0	0	3.377	3.378	3.425	74.218	74.232	75.269	0				CD47-NEST complex	KIEVSQL	67	73	2	5	8.12
106	CD47-NEST complex	KIEVSQLLKGDASL	67	80	3	12	13.5		1.969	2.045	2.011	18.035	18.731	18.413	0	0	0	0	0	0	2.906	3.095	3.192	26.609	28.343	29.232	0	0	0	0	0	0	4.122	4.123	4.208	37.743	37.757	38.532	0				CD47-NEST complex	KIEVSQLLKGDASL	67	80	3	12	13.5
107	CD47-NEST complex	IEVSQL	68	73	1	4	10.26		1.873	1.727	1.929	51.46	47.452	53.004	0	0	0	0	0	0	2.284	2.485	2.435	62.743	68.274	66.904	0	0	0	0	0	0	2.805	2.934	2.795	77.069	80.597	76.798	0				CD47-NEST complex	IEVSQL	68	73	1	4	10.26
108	CD47-NEST complex	LKGDASL	74	80	1	5	3.49		0.092	0.084	0.094	2.021	1.853	2.065	0	0	0	0	0	0	0.077	0.092	0.099	1.695	2.024	2.183	0	0	0	0	0	0	0.092	0.09	0.1	2.033	1.971	2.192	0				CD47-NEST complex	LKGDASL	74	80	1	5	3.49
109	CD47-NEST complex	LKGDASLKM	74	82	2	7	5.46		0.185	0.037	0.1	2.903	0.576	1.569	0	0	0	0	0	0	0.121	0.05	0.024	1.894	0.788	0.37	0	0	0	0	0	0	0.116	0.059	0.054	1.825	0.93	0.85	0				CD47-NEST complex	LKGDASLKM	74	82	2	7	5.46
110	CD47-NEST complex	KGDASL	75	80	1	4	3.66		0.035	0.026	0.052	0.974	0.707	1.423	0	0	0	0	0	0	0.045	0.06	0.065	1.243	1.655	1.788	0	0	0	0	0	0	0.096	0.085	0.041	2.641	2.326	1.113	0				CD47-NEST complex	KGDASL	75	80	1	4	3.66
111	CD47-NEST complex	LTREGETIIEL	101	111	2	9	13.46		0.581	0.602	0.612	7.09	7.352	7.475	0	0	0	0	0	0	1.429	1.184	1.125	17.444	14.459	13.741	0	0	0	0	0	0	1.716	1.865	1.998	20.956	22.771	24.392	0				CD47-NEST complex	LTREGETIIEL	101	111	2	9	13.46
112	CD47-NEST complex	TREGETI	102	108	1	5	2.33		0.451	0.719	0.523	9.914	15.792	11.484	0	0	0	0	0	0	1.089	1.275	1.088	23.924	28.025	23.901	0	0	0	0	0	0	1.635	1.758	1.748	35.927	38.642	38.412	0				CD47-NEST complex	TREGETI	102	108	1	5	2.33
113	CD47-NEST complex	TREGETIIE	102	110	2	7	5.86		0.539	0.582	0.613	8.459	9.131	9.622	0	0	0	0	0	0	1.116	1.11	1.16	17.524	17.426	18.208	0	0	0	0	0	0	1.683	1.823	1.725	26.419	28.618	27.076	0				CD47-NEST complex	TREGETIIE	102	110	2	7	5.86
114	CD47-NEST complex	TREGETIIEL	102	111	2	8	12.89		0.419	0.468	0.474	5.761	6.432	6.508	0	0	0	0	0	0	0.984	1.006	1.014	13.519	13.821	13.924	0	0	0	0	0	0	1.36	1.456	1.461	18.683	20.001	20.072	0				CD47-NEST complex	TREGETIIEL	102	111	2	8	12.89
115	CD47-NEST complex	TREGETIIELKYRVVSL	102	118	4	15	14.65		5.287	4.941	5.151	38.731	36.199	37.74	0	0	0	0	0	0	6.378	6.484	6.713	46.726	47.505	49.182	0	0	0	0	0	0	7.917	8.283	8.249	57.999	60.682	60.434	0				CD47-NEST complex	TREGETIIELKYRVVSL	102	118	4	15	14.65
116	CD47-NEST complex	IIELKY	108	113	1	4	11.05		0.143	0.185	0.126	3.918	5.082	3.456	0	0	0	0	0	0	0.619	0.776	0.715	16.996	21.313	19.656	0	0	0	0	0	0	1.625	1.782	1.828	44.633	48.943	50.227	0				CD47-NEST complex	IIELKY	108	113	1	4	11.05
117	CD47-NEST complex	IIELKYRVVSL	108	118	2	9	13.4		3.84	3.93	3.883	46.892	47.989	47.411	0	0	0	0	0	0	4.726	4.94	4.919	57.709	60.32	60.061	0	0	0	0	0	0	5.878	5.933	5.899	71.774	72.437	72.029	0				CD47-NEST complex	IIELKYRVVSL	108	118	2	9	13.4
118	CD47-NEST complex	IIELKYRVVSL	108	118	3	9	13.4		3.818	3.887	3.865	46.618	47.459	47.198	0	0	0	0	0	0	4.717	4.881	4.911	57.599	59.602	59.968	0	0	0	0	0	0	5.852	5.883	5.885	71.449	71.832	71.852	0				CD47-NEST complex	IIELKYRVVSL	108	118	3	9	13.4
119	CD47-NEST complex	IIELKYRVVSLE	108	119	2	10	12.71		4.429	4.667	4.338	48.671	51.281	47.674	0	0	0	0	0	0	5.603	5.799	5.641	61.57	63.73	61.991	0	0	0	0	0	0	6.574	6.828	6.794	72.239	75.035	74.66	0				CD47-NEST complex	IIELKYRVVSLE	108	119	2	10	12.71
120	CD47-NEST complex	IELKYRVVSL	109	118	3	8	12.2		3.685	3.862	3.758	50.617	53.051	51.624	0	0	0	0	0	0	4.611	4.762	4.885	63.331	65.412	67.105	0	0	0	0	0	0	5.709	5.814	5.564	78.419	79.861	76.434	0				CD47-NEST complex	IELKYRVVSL	109	118	3	8	12.2
121	CD47-NEST complex	LKYRVVS	111	117	2	5	4.17		2.953	3.069	3.02	64.898	67.442	66.366	0	0	0	0	0	0	3.78	3.97	3.987	83.082	87.26	87.629	0	0	0	0	0	0	4.561	4.533	4.47	100.238	99.626	98.248	0				CD47-NEST complex	LKYRVVS	111	117	2	5	4.17
122	CD47-NEST complex	LKYRVVSL	111	118	1	6	9.36		3.772	3.869	3.826	69.09	70.866	70.08	0	0	0	0	0	0	4.554	4.692	4.709	83.415	85.934	86.245	0	0	0	0	0	0	5.174	5.214	5.168	94.766	95.494	94.657	0				CD47-NEST complex	LKYRVVSL	111	118	1	6	9.36
123	CD47-NEST complex	LKYRVVSL	111	118	2	6	9.36		3.798	3.842	3.821	69.563	70.371	69.988	0	0	0	0	0	0	4.546	4.66	4.685	83.257	85.343	85.798	0	0	0	0	0	0	5.203	5.168	5.149	95.285	94.656	94.307	0				CD47-NEST complex	LKYRVVSL	111	118	2	6	9.36
124	CD47-NEST complex	LKYRVVSLEV	111	120	2	8	11.86		5.338	5.391	5.348	73.322	74.055	73.461	0	0	0	0	0	0	6.068	6.054	6.131	83.352	83.156	84.217	0	0	0	0	0	0	6.667	6.58	6.567	91.577	90.378	90.201	0				CD47-NEST complex	LKYRVVSLEV	111	120	2	8	11.86
125	CD47-NEST complex	KYRVVSL	112	118	1	5	7.13		3.669	3.731	3.616	80.645	81.996	79.47	0	0	0	0	0	0	4.023	4.064	4.001	88.419	89.322	87.941	0	0	0	0	0	0	4.232	4.204	4.199	93.007	92.401	92.297	0				CD47-NEST complex	KYRVVSL	112	118	1	5	7.13
126	CD47-NEST complex	KYRVVSL	112	118	2	5	7.13		3.655	3.68	3.653	80.325	80.883	80.286	0	0	0	0	0	0	4.01	4.013	3.996	88.125	88.196	87.827	0	0	0	0	0	0	4.16	4.152	4.151	91.432	91.254	91.229	0				CD47-NEST complex	KYRVVSL	112	118	2	5	7.13
127	CD47-NEST complex	KYRVVSLE	112	119	2	6	6.49		4.246	4.178	4.22	77.775	76.523	77.283	0	0	0	0	0	0	4.517	4.48	4.446	82.734	82.047	81.436	0	0	0	0	0	0	4.534	4.524	4.578	83.043	82.852	83.843	0				CD47-NEST complex	KYRVVSLE	112	119	2	6	6.49
128	CD47-NEST complex	KYRVVSLEV	112	120	2	7	9.85		5.227	5.173	5.212	82.051	81.211	81.827	0	0	0	0	0	0	5.537	5.53	5.759	86.927	86.812	90.412	0	0	0	0	0	0	5.729	5.68	5.676	89.939	89.17	89.106	0				CD47-NEST complex	KYRVVSLEV	112	120	2	7	9.85
129	CD47-NEST complex	EVLFQGPGAAE	119	129	1	8	11.64		5.542	5.468	5.374	76.124	75.105	73.821	0	0	0	0	0	0	5.533	5.38	5.397	76.003	73.898	74.133	0	0	0	0	0	0	5.64	5.526	5.482	77.476	75.908	75.299	0				CD47-NEST complex	EVLFQGPGAAE	119	129	1	8	11.64
130	CD47-NEST complex	EVLFQGPGAAE	119	129	2	8	11.64		5.181	5.197	5.107	71.171	71.384	70.157	0	0	0	0	0	0	5.179	5.022	5.098	71.144	68.98	70.033	0	0	0	0	0	0	5.306	5.174	5.148	72.89	71.075	70.71	0				CD47-NEST complex	EVLFQGPGAAE	119	129	2	8	11.64
131	CD47-NEST complex	EVLFQGPGAAED	119	130	1	9	11.45		5.547	5.942	5.714	67.733	72.558	69.763	0	0	0	0	0	0	5.74	5.634	5.776	70.086	68.79	70.527	0	0	0	0	0	0	5.793	5.894	5.837	70.738	71.971	71.269	0				CD47-NEST complex	EVLFQGPGAAED	119	130	1	9	11.45
132	CD47-NEST complex	EVLFQGPGAAED	119	130	2	9	11.45		5.584	5.351	5.391	68.179	65.331	65.82	0	0	0	0	0	0	5.484	5.123	0	66.965	62.548	0	0	0	0	0	0	0	5.643	5.451	5.505	68.907	66.553	67.22	0				CD47-NEST complex	EVLFQGPGAAED	119	130	2	9	11.45
133	CD47-NEST complex	EVLFQGPGAAEDQVD	119	133	2	12	12.83		7.967	7.661	7.783	72.953	70.154	71.269	0	0	0	0	0	0	7.912	7.387	7.894	72.451	67.647	72.292	0	0	0	0	0	0	8.195	8.045	7.842	75.05	73.674	71.816	0				CD47-NEST complex	EVLFQGPGAAEDQVD	119	133	2	12	12.83
134	CD47-NEST complex	VLFQGPGAAE	120	129	1	7	10.39		5.147	5.086	5.041	80.798	79.841	79.138	0	0	0	0	0	0	5.082	4.933	5.024	79.782	77.437	78.873	0	0	0	0	0	0	5.265	5.106	5.081	82.651	80.162	79.768	0				CD47-NEST complex	VLFQGPGAAE	120	129	1	7	10.39
135	CD47-NEST complex	VLFQGPGAAED	120	130	1	8	10.46		5.302	5.146	5.251	72.836	70.681	72.136	0	0	0	0	0	0	5.188	5.346	5.3	71.261	73.429	72.798	0	0	0	0	0	0	5.417	5.465	5.218	74.41	75.072	71.672	0				CD47-NEST complex	VLFQGPGAAED	120	130	1	8	10.46
136	CD47-NEST complex	VLFQGPGAAEDQVD	120	133	2	11	11.5		7.472	7.373	7.213	74.647	73.658	72.06	0	0	0	0	0	0	7.378	7.18	7.33	73.707	71.727	73.225	0	0	0	0	0	0	7.623	7.45	7.436	76.15	74.429	74.282	0				CD47-NEST complex	VLFQGPGAAEDQVD	120	133	2	11	11.5
137	CD47-NEST complex	VLFQGPGAAEDQVDPRL	120	136	2	13	13.54		8.776	8.718	8.488	74.186	73.691	71.752	0	0	0	0	0	0	8.687	8.518	8.541	73.433	72.007	72.201	0	0	0	0	0	0	8.891	8.797	8.692	75.157	74.358	73.47	0				CD47-NEST complex	VLFQGPGAAEDQVDPRL	120	136	2	13	13.54
138	CD47-NEST complex	LFQGPGAAE	121	129	1	6	7.68		4.38	4.267	4.285	80.217	78.149	78.474	0	0	0	0	0	0	4.314	4.102	4.249	79.007	75.133	77.815	0	0	0	0	0	0	4.434	4.36	4.049	81.202	79.85	74.151	0				CD47-NEST complex	LFQGPGAAE	121	129	1	6	7.68
139	CD47-NEST complex	LFQGPGAAEDQVD	121	133	2	10	9.54		6.595	6.282	6.3	72.478	69.036	69.235	0	0	0	0	0	0	6.523	6.166	6.355	71.679	67.757	69.838	0	0	0	0	0	0	6.878	6.47	6.381	75.584	71.097	70.118	0				CD47-NEST complex	LFQGPGAAEDQVD	121	133	2	10	9.54
140	CD47-NEST complex	LFQGPGAAEDQVDPRL	121	136	2	12	12.05		7.591	6.963	7.458	69.515	63.766	68.295	0	0	0	0	0	0	7.526	7.218	7.362	68.92	66.103	67.414	0	0	0	0	0	0	7.784	7.655	8.113	71.28	70.098	74.292	0				CD47-NEST complex	LFQGPGAAEDQVDPRL	121	136	2	12	12.05
141	CD47-NEST complex	FQGPGAAED	122	130	1	6	4.67		4.37	4.337	4.292	80.035	79.427	78.616	0	0	0	0	0	0	4.35	4.241	4.241	79.677	77.673	77.681	0	0	0	0	0	0	4.441	4.362	4.379	81.335	79.888	80.194	0				CD47-NEST complex	FQGPGAAED	122	130	1	6	4.67
142	CD47-NEST complex	FQGPGAAEDQVD	122	133	1	9	7.19		6.632	6.753	6.454	80.98	82.452	78.803	0	0	0	0	0	0	6.635	6.563	6.55	81.019	80.14	79.981	0	0	0	0	0	0	6.797	6.703	6.642	82.994	81.844	81.103	0				CD47-NEST complex	FQGPGAAEDQVD	122	133	1	9	7.19
143	CD47-NEST complex	FQGPGAAEDQVD	122	133	2	9	7.19		6.464	6.414	6.388	78.929	78.31	77.997	0	0	0	0	0	0	6.435	6.356	6.398	78.57	77.604	78.114	0	0	0	0	0	0	6.619	6.439	6.412	80.817	78.624	78.291	0				CD47-NEST complex	FQGPGAAEDQVD	122	133	2	9	7.19
144	CD47-NEST complex	FQGPGAAEDQVDPRL	122	136	3	11	10.28		7.152	7.073	6.929	71.449	70.66	69.22	0	0	0	0	0	0	7.135	6.865	7.007	71.282	68.577	69.998	0	0	0	0	0	0	7.28	7.156	7.117	72.73	71.484	71.104	0				CD47-NEST complex	FQGPGAAEDQVDPRL	122	136	3	11	10.28
145	CD47-NEST complex	DQVDPRL	130	136	1	4	5.8		2.986	2.973	2.931	82.033	81.686	80.509	0	0	0	0	0	0	2.935	2.914	2.91	80.643	80.046	79.944	0	0	0	0	0	0	2.985	2.93	2.984	82.004	80.502	81.975	0				CD47-NEST complex	DQVDPRL	130	136	1	4	5.8
146	CD47-NEST complex	DQVDPRL	130	136	2	4	5.8		2.97	2.926	2.913	81.58	80.377	80.019	0	0	0	0	0	0	2.908	2.856	2.889	79.878	78.455	79.368	0	0	0	0	0	0	2.96	2.926	2.922	81.322	80.384	80.283	0				CD47-NEST complex	DQVDPRL	130	136	2	4	5.8
147	CD47-NEST complex	DQVDPRLIDGKH	130	141	3	9	5.32		6.28	6.419	6.234	76.683	78.376	76.121	0	0	0	0	0	0	6.273	6.639	6.226	76.592	81.068	76.015	0	0	0	0	0	0	6.375	6.265	6.578	77.837	76.494	80.315	0				CD47-NEST complex	DQVDPRLIDGKH	130	141	3	9	5.32
[truncated: 55 more columns]

## Sheet: HDX levels
	HDX-MS analysis
	Experiment was done using protein stocks
	Reactions were run in 50 ul volume
	Deuterium uptake for each of the conditionsis listed below
	Manual validation of each of the peptides was done
	RESULT TABLE :
	Deuterium incorporation for each of the selected peptides used for HDX-MS analysis are presented.
	Results are shown both as percentage deuteration compared to a theoretical maximal deuteration level and as number of deuterons incorporated into the peptide (#D)
							CD47					CD47								CD47-NEST complex
						Deuteration Levels					Deuteration Levels								Deuteration Levels					Deuteration Levels
						Percentage (%)					Number of deuterons (#D)								Percentage (%)					Number of deuterons (#D)
						3s	30s	300s	0	0	3s	30s	300s	0	0				3s	30s	300s	0	0	3s	30s	300s	0	0
Start	End	Charge	Search RT	Sequence		%D	%D	%D	0	0	#D	#D	#D	0	0				%D	%D	%D	0	0	#D	#D	#D	0	0
36	46	3	6.99	VYVKWKFKGRD		14.3017	15.1453	15.4453			1.17133	1.24067	1.265						12.7097	13.934	15.2897			1.041	1.141	1.25233
36	49	3	10.21	VYVKWKFKGRDIYT		10.7753	11.067	11.2033			1.17667	1.20867	1.22367						9.67067	9.895	11.061			1.056	1.08067	1.20767
37	46	2	6.37	YVKWKFKGRD		16.9113	18.1627	18.357			1.23133	1.32233	1.33633						15.9007	17.07	18.147			1.15733	1.24267	1.321
37	46	3	6.37	YVKWKFKGRD		16.9277	17.8923	18.21			1.23233	1.30267	1.32567						15.8503	16.9627	17.9783			1.15367	1.235	1.309
37	48	3	9.95	YVKWKFKGRDIY		11.6143	12.0377	12.438			1.057	1.09533	1.132						11.229	11.6353	12.2793			1.022	1.05867	1.11733
37	49	2	9.53	YVKWKFKGRDIYT		11.586	12.3607	12.7247			1.15967	1.23733	1.27367						11.3207	11.766	12.128			1.133	1.17767	1.214
37	49	3	9.53	YVKWKFKGRDIYT		11.9113	12.4953	12.9113			1.19233	1.251	1.29233						11.1867	11.7093	12.4407			1.11967	1.172	1.24533
37	50	3	12.94	YVKWKFKGRDIYTF		10.213	9.506	9.97033			1.11533	1.03833	1.08867						8.61233	8.48	10.4227			0.940333	0.925667	1.13833
37	51	3	12.71	YVKWKFKGRDIYTFD		12.146	9.90433	9.72967			1.437	1.17167	1.151						8.74267	8.974	9.76333			1.034	1.06167	1.15467
38	46	2	4.32	VKWKFKGRD		20.36	21.7377	22.0797			1.297	1.38467	1.40633						19.142	19.4743	20.8353			1.21933	1.24033	1.32733
38	49	3	8.48	VKWKFKGRDIYT		13.6093	14.327	15.3427			1.23833	1.304	1.39633						13.2427	13.2407	15.12			1.205	1.20467	1.376
50	63	2	12.14	FDGALNKSTVPTDF		32.8443	49.7213	65.1787			3.288	4.97733	6.52433						25.4467	33.669	55.3343			2.54733	3.37033	5.53933
55	63	1	7.8	NKSTVPTDF		46.6553	56.7667	66.1597			2.54733	3.09967	3.61233						36.9313	47.6973	56.2607			2.016	2.604	3.07167
55	63	2	7.8	NKSTVPTDF		49.129	59.064	69.7337			2.68267	3.22467	3.80767						41.0887	53.8487	66.1873			2.24367	2.94	3.61367
55	65	2	6.02	NKSTVPTDFSS		39.698	52.254	73.9253			2.89033	3.804	5.38167						30.6973	42.59				2.23467	3.10033
55	73	3	13.13	NKSTVPTDFSSAKIEVSQL		29.48	42.0133	54.4443			4.29233	6.117	7.927						25.281	38.2513	51.0493			3.68067	5.56933	7.43267
63	73	2	11.09	FSSAKIEVSQL		25.3253	37.7203	44.854			2.074	3.08933	3.67333						25.4857	36.918	44.8253			2.08733	3.02367	3.67133
64	73	2	9.17	SSAKIEVSQL		28.485	41.9667	49.869			2.07367	3.055	3.63033						28.1027	40.8343	49.076			2.046	2.97267	3.57233
64	74	2	13.23	SSAKIEVSQLL		31.5987	45.2767	52.984			2.588	3.70833	4.33933						30.8283	44.89	52.8677			2.52467	3.67633	4.32967
64	80	2	14.19	SSAKIEVSQLLKGDASL		18.6353	28.9943	38.24			2.544	3.95767	5.21967						20.6743	30.0147	39.6123			2.822	4.097	5.407
64	80	3	14.19	SSAKIEVSQLLKGDASL		19.7627	29.54	38.4497			2.69767	4.032	5.24833						19.373	29.501	37.5767			2.64467	4.027	5.129
66	73	2	8.4	AKIEVSQL		36.403	53.9413	63.8497			1.98733	2.94533	3.48633						36.0523	52.7077	63.4233			1.96867	2.878	3.463
66	74	2	13.12	AKIEVSQLL		41.119	57.1213	64.3923			2.61933	3.63833	4.10167						38.399	56.3133	63.7677			2.446	3.587	4.062
66	80	3	13.57	AKIEVSQLLKGDASL		20.9553	29.8493	38.6773			2.479	3.53133	4.57533						18.7947	28.3327	37.8213			2.22333	3.35167	4.47433
67	73	2	8.12	KIEVSQL		42.533	67.01	77.0067			1.93533	3.049	3.50367						41.939	62.4977	74.573			1.90833	2.84367	3.39333
67	80	3	13.5	KIEVSQLLKGDASL		20.1127	29.379	38.9817			2.19633	3.20833	4.25667						18.393	28.0613	38.0107			2.00833	3.06433	4.151
68	73	1	10.26	IEVSQL		53.2213	67.7493	77.981			1.93733	2.466	2.83833						50.6387	65.9737	78.1547			1.843	2.40133	2.84467
74	80	1	3.49	LKGDASL		2.67633	2.74467	2.764			0.122	0.125	0.125667						1.97967	1.96733	2.06533			0.09	0.0893333	0.094
74	82	2	5.46	LKGDASLKM		0.814	0.118333	0.128			0.0516667	0.00766667	0.00833333						1.68267	1.01733	1.20167			0.107333	0.065	0.0763333
75	80	1	3.66	KGDASL		1.25333	0.987333	1.71467			0.0456667	0.036	0.0623333						1.03467	1.562	2.02667			0.0376667	0.0566667	0.074
101	111	2	13.46	LTREGETIIEL		6.88133	17.683	27.2877			0.563667	1.44833	2.23467						7.30567	15.2147	22.7063			0.598333	1.246	1.85967
102	108	1	2.33	TREGETI		12.0127	31.504	49.0513			0.546667	1.43333	2.232						12.3967	25.2833	37.6603			0.564333	1.15067	1.71367
102	110	2	5.86	TREGETIIE		8.05233	21.0747	33.092			0.512667	1.34233	2.108						9.07067	17.7193	27.371			0.578	1.12867	1.74367
102	111	2	12.89	TREGETIIEL		7.982	17.3183	25.405			0.581333	1.261	1.84967						6.23367	13.7547	19.5853			0.453667	1.00133	1.42567
102	118	4	14.65	TREGETIIELKYRVVSL		40.5893	49.284	63.167			5.54033	6.72733	8.622						37.5567	47.8043	59.705			5.12633	6.525	8.14967
108	113	1	11.05	IIELKY		4.34967	19.6827	50.6343			0.158333	0.716333	1.843						4.152	19.3217	47.9343			0.151333	0.703333	1.745
108	118	2	13.4	IIELKYRVVSL		47.8663	60.75	72.526			3.92033	4.97533	5.93967						47.4307	59.3633	72.08			3.88433	4.86167	5.90333
108	118	3	13.4	IIELKYRVVSL		47.6917	60.6897	72.392			3.906	4.97067	5.929						47.0917	59.0563	71.711			3.85667	4.83633	5.87333
108	119	2	12.71	IIELKYRVVSLE		50.2793	61.831	71.851			4.57567	5.62667	6.53833						49.2087	62.4303	73.978			4.478	5.681	6.732
109	118	3	12.2	IELKYRVVSL		52.8563	66.5703	79.998			3.848	4.84667	5.82367						51.764	65.2827	78.238			3.76833	4.75267	5.69567
111	117	2	4.17	LKYRVVS		67.188	87.5353	98.6403			3.05733	3.983	4.48833						66.2353	85.9903	99.3707			3.014	3.91233	4.52133
111	118	1	9.36	LKYRVVSL		70.018	85.9263	94.3217			3.823	4.69133	5.15						70.012	85.198	94.9723			3.82233	4.65167	5.18533
111	118	2	9.36	LKYRVVSL		69.9227	85.7617	93.783			3.81767	4.68267	5.12067						69.974	84.7993	94.7493			3.82033	4.63033	5.17333
111	120	2	11.86	LKYRVVSLEV		72.3157	84.9357	90.5267			5.26467	6.18333	6.59033						73.6127	83.575	90.7187			5.359	6.08433	6.60467
112	118	1	7.13	KYRVVSL		80.8933	90.0673	91.7883			3.68067	4.098	4.17633						80.7037	88.5607	92.5683			3.672	4.02933	4.21167
112	118	2	7.13	KYRVVSL		80.1077	89.3737	91.064			3.64467	4.06633	4.14333						80.498	88.0493	91.305			3.66267	4.00633	4.15433
112	119	2	6.49	KYRVVSLE		77.6217	83.8067	84.445			4.238	4.576	4.61067						77.1937	82.0723	83.246			4.21467	4.481	4.54533
112	120	2	9.85	KYRVVSLEV		81.7267	87.5513	89.4363			5.206	5.57667	5.697						81.6963	88.0503	89.405			5.204	5.60867	5.695
119	129	1	11.64	EVLFQGPGAAE		75.6217	76.3347	75.839			5.50533	5.55733	5.521						75.0167	74.678	76.2277			5.46133	5.43667	5.54933
119	129	2	11.64	EVLFQGPGAAE		71.0687	71.4497	71.5833			5.174	5.20167	5.21133						70.904	70.0523	71.5583			5.16167	5.09967	5.20933
119	130	1	11.45	EVLFQGPGAAED		71.2097	72.3213	71.2833			5.832	5.923	5.83833						70.018	69.801	71.326			5.73433	5.71667	5.84133
119	130	2	11.45	EVLFQGPGAAED		66.9897	68.111	67.2043			5.48633	5.57833	5.504						66.4433	64.7565	67.56			5.442	5.3035	5.533
119	133	2	12.83	EVLFQGPGAAEDQVD		73.7433	74.7387	73.882			8.053	8.16133	8.068						71.4587	70.7967	73.5133			7.80367	7.731	8.02733
120	129	1	10.39	VLFQGPGAAE		79.9563	80.4677	79.678			5.09333	5.126	5.07567						79.9257	78.6973	80.8603			5.09133	5.013	5.15067
120	130	1	10.46	VLFQGPGAAED		73.068	73.1307	73.955			5.31933	5.324	5.384						71.8843	72.496	73.718			5.233	5.278	5.36667
120	133	2	11.5	VLFQGPGAAEDQVD		75.7937	76.0697	75.7513			7.58667	7.61467	7.58267						73.455	72.8863	74.9537			7.35267	7.296	7.503
120	136	2	13.54	VLFQGPGAAEDQVDPRL		74.7853	75.1407	74.488			8.847	8.88933	8.81167						73.2097	72.547	74.3283			8.66067	8.582	8.79333
121	129	1	7.68	LFQGPGAAE		76.7387	77.4347	77.3297			4.19	4.228	4.22233						78.9467	77.3183	78.401			4.31067	4.22167	4.281
121	133	2	9.54	LFQGPGAAEDQVD		73.4637	74.333	73.6263			6.685	6.76433	6.69967						70.2497	69.758	72.2663			6.39233	6.348	6.57633
121	136	2	12.05	LFQGPGAAEDQVDPRL		70.6073	71.4633	69.8723			7.71033	7.804	7.63						67.192	67.479	71.89			7.33733	7.36867	7.85067
122	130	1	4.67	FQGPGAAED		79.092	79.5047	78.9587			4.31867	4.34067	4.311						79.3593	78.3437	80.4723			4.333	4.27733	4.394
122	133	1	7.19	FQGPGAAEDQVD		80.719	81.3937	80.5147			6.611	6.666	6.59433						80.745	80.38	81.9803			6.613	6.58267	6.714
122	133	2	7.19	FQGPGAAEDQVD		78.9573	80.134	79.0003			6.46667	6.563	6.47033						78.412	78.096	79.244			6.422	6.39633	6.49
122	136	3	10.28	FQGPGAAEDQVDPRL		72.1227	72.653	72.6987			7.21967	7.27267	7.277						70.443	69.9523	71.7727			7.05133	7.00233	7.18433
130	136	1	5.8	DQVDPRL		82.4827	82.1633	82.067			3.00233	2.99067	2.98733						81.4093	80.211	81.4937			2.96333	2.91967	2.96633
130	136	2	5.8	DQVDPRL		81.9433	81.852	81.496			2.98267	2.97933	2.96633						80.6587	79.2337	80.663			2.93633	2.88433	2.936
130	141	3	5.32	DQVDPRLIDGKH		77.551	78.504	77.4965			6.35167	6.42933	6.347						77.06	77.8917	78.2153			6.311	6.37933	6.406

## Sheet: HDX diff
	Tables showing the differences in deuterium uptake between two states
	For each state comparison, results are shown for both differences in deuterium uptake by percentage (%D) and by number of deuterons (#D)
	Largest differences are highlighted in different colors: blue indicates PROTECTION of the peptide and red indicates increased EXPOSURE (usually associated with allosteric modifications)
State 1	CD47			Cut-off :		5	5	5	5	5				0.5	0.5	0.5	0.5	0.5
State 2	CD47-NEST complex
State 3	0					Differences : %D								Differences : #D
State 4							CD47								CD47
State 5						vs	CD47-NEST complex							vs	CD47-NEST complex
State 6
						3s	30s	300s	0	0				3s	30s	300s	0	0
Start	End	Charge	Search RT	Sequence		%D	%D	%D	0	0				#D	#D	#D	0	0
36	46	3	6.99	VYVKWKFKGRD		-1.592	-1.21133	-0.155667						-0.130333	-0.0996667	-0.0126667
36	49	3	10.21	VYVKWKFKGRDIYT		-1.10467	-1.172	-0.142333						-0.120667	-0.128	-0.016
37	46	2	6.37	YVKWKFKGRD		-1.01067	-1.09267	-0.21						-0.074	-0.0796667	-0.0153333
37	46	3	6.37	YVKWKFKGRD		-1.07733	-0.929667	-0.231667						-0.0786667	-0.0676667	-0.0166667
37	48	3	9.95	YVKWKFKGRDIY		-0.385333	-0.402333	-0.158667						-0.035	-0.0366667	-0.0146667
37	49	2	9.53	YVKWKFKGRDIYT		-0.265333	-0.594667	-0.596667						-0.0266667	-0.0596667	-0.0596667
37	49	3	9.53	YVKWKFKGRDIYT		-0.724667	-0.786	-0.470667						-0.0726667	-0.079	-0.047
37	50	3	12.94	YVKWKFKGRDIYTF		-1.60067	-1.026	0.452333						-0.175	-0.112667	0.0496667
37	51	3	12.71	YVKWKFKGRDIYTFD		-3.40333	-0.930333	0.0336667						-0.403	-0.11	0.00366667
38	46	2	4.32	VKWKFKGRD		-1.218	-2.26333	-1.24433						-0.0776667	-0.144333	-0.079
38	49	3	8.48	VKWKFKGRDIYT		-0.366667	-1.08633	-0.222667						-0.0333333	-0.0993333	-0.0203333
50	63	2	12.14	FDGALNKSTVPTDF		-7.39767	-16.0523	-9.84433						-0.740667	-1.607	-0.985
55	63	1	7.8	NKSTVPTDF		-9.724	-9.06933	-9.899						-0.531333	-0.495667	-0.540667
55	63	2	7.8	NKSTVPTDF		-8.04033	-5.21533	-3.54633						-0.439	-0.284667	-0.194
55	65	2	6.02	NKSTVPTDFSS		-9.00067	-9.664							-0.655667	-0.703667
55	73	3	13.13	NKSTVPTDFSSAKIEVSQL		-4.199	-3.762	-3.395						-0.611667	-0.547667	-0.494333
63	73	2	11.09	FSSAKIEVSQL		0.160333	-0.802333	-0.0286667						0.0133333	-0.0656667	-0.002
64	73	2	9.17	SSAKIEVSQL		-0.382333	-1.13233	-0.793						-0.0276667	-0.0823333	-0.058
64	74	2	13.23	SSAKIEVSQLL		-0.770333	-0.386667	-0.116333						-0.0633333	-0.032	-0.00966667
64	80	2	14.19	SSAKIEVSQLLKGDASL		2.039	1.02033	1.37233						0.278	0.139333	0.187333
64	80	3	14.19	SSAKIEVSQLLKGDASL		-0.389667	-0.039	-0.873						-0.053	-0.005	-0.119333
66	73	2	8.4	AKIEVSQL		-0.350667	-1.23367	-0.426333						-0.0186667	-0.0673333	-0.0233333
66	74	2	13.12	AKIEVSQLL		-2.72	-0.808	-0.624667						-0.173333	-0.0513333	-0.0396667
66	80	3	13.57	AKIEVSQLLKGDASL		-2.16067	-1.51667	-0.856						-0.255667	-0.179667	-0.101
67	73	2	8.12	KIEVSQL		-0.594	-4.51233	-2.43367						-0.027	-0.205333	-0.110333
67	80	3	13.5	KIEVSQLLKGDASL		-1.71967	-1.31767	-0.971						-0.188	-0.144	-0.105667
68	73	1	10.26	IEVSQL		-2.58267	-1.77567	0.173667						-0.0943333	-0.0646667	0.00633333
74	80	1	3.49	LKGDASL		-0.696667	-0.777333	-0.698667						-0.032	-0.0356667	-0.0316667
74	82	2	5.46	LKGDASLKM		0.868667	0.899	1.07367						0.0556667	0.0573333	0.068
75	80	1	3.66	KGDASL		-0.218667	0.574667	0.312						-0.008	0.0206667	0.0116667
101	111	2	13.46	LTREGETIIEL		0.424333	-2.46833	-4.58133						0.0346667	-0.202333	-0.375
102	108	1	2.33	TREGETI		0.384	-6.22067	-11.391						0.0176667	-0.282667	-0.518333
102	110	2	5.86	TREGETIIE		1.01833	-3.35533	-5.721						0.0653333	-0.213667	-0.364333
102	111	2	12.89	TREGETIIEL		-1.74833	-3.56367	-5.81967						-0.127667	-0.259667	-0.424
102	118	4	14.65	TREGETIIELKYRVVSL		-3.03267	-1.47967	-3.462						-0.414	-0.202333	-0.472333
108	113	1	11.05	IIELKY		-0.197667	-0.361	-2.7						-0.007	-0.013	-0.098
108	118	2	13.4	IIELKYRVVSL		-0.435667	-1.38667	-0.446						-0.036	-0.113667	-0.0363333
108	118	3	13.4	IIELKYRVVSL		-0.6	-1.63333	-0.681						-0.0493333	-0.134333	-0.0556667
108	119	2	12.71	IIELKYRVVSLE		-1.07067	0.599333	2.127						-0.0976667	0.0543333	0.193667
109	118	3	12.2	IELKYRVVSL		-1.09233	-1.28767	-1.76						-0.0796667	-0.094	-0.128
111	117	2	4.17	LKYRVVS		-0.952667	-1.545	0.730333						-0.0433333	-0.0706667	0.033
111	118	1	9.36	LKYRVVSL		-0.006	-0.728333	0.650667						-0.000666667	-0.0396667	0.0353333
111	118	2	9.36	LKYRVVSL		0.0513333	-0.962333	0.966333						0.00266667	-0.0523333	0.0526667
111	120	2	11.86	LKYRVVSLEV		1.297	-1.36067	0.192						0.0943333	-0.099	0.0143333
112	118	1	7.13	KYRVVSL		-0.189667	-1.50667	0.78						-0.00866667	-0.0686667	0.0353333
112	118	2	7.13	KYRVVSL		0.390333	-1.32433	0.241						0.018	-0.06	0.011
112	119	2	6.49	KYRVVSLE		-0.428	-1.73433	-1.199						-0.0233333	-0.095	-0.0653333
112	120	2	9.85	KYRVVSLEV		-0.0303333	0.499	-0.0313333						-0.002	0.032	-0.002
119	129	1	11.64	EVLFQGPGAAE		-0.605	-1.65667	0.388667						-0.044	-0.120667	0.0283333
119	129	2	11.64	EVLFQGPGAAE		-0.164667	-1.39733	-0.025						-0.0123333	-0.102	-0.002
119	130	1	11.45	EVLFQGPGAAED		-1.19167	-2.52033	0.0426667						-0.0976667	-0.206333	0.003
119	130	2	11.45	EVLFQGPGAAED		-0.546333	-3.3545	0.355667						-0.0443333	-0.274833	0.029
119	133	2	12.83	EVLFQGPGAAEDQVD		-2.28467	-3.942	-0.368667						-0.249333	-0.430333	-0.0406667
120	129	1	10.39	VLFQGPGAAE		-0.0306667	-1.77033	1.18233						-0.002	-0.113	0.075
120	130	1	10.46	VLFQGPGAAED		-1.18367	-0.634667	-0.237						-0.0863333	-0.046	-0.0173333
120	133	2	11.5	VLFQGPGAAEDQVD		-2.33867	-3.18333	-0.797667						-0.234	-0.318667	-0.0796667
120	136	2	13.54	VLFQGPGAAEDQVDPRL		-1.57567	-2.59367	-0.159667						-0.186333	-0.307333	-0.0183333
121	129	1	7.68	LFQGPGAAE		2.208	-0.116333	1.07133						0.120667	-0.00633333	0.0586667
121	133	2	9.54	LFQGPGAAEDQVD		-3.214	-4.575	-1.36						-0.292667	-0.416333	-0.123333
121	136	2	12.05	LFQGPGAAEDQVDPRL		-3.41533	-3.98433	2.01767						-0.373	-0.435333	0.220667
122	130	1	4.67	FQGPGAAED		0.267333	-1.161	1.51367						0.0143333	-0.0633333	0.083
122	133	1	7.19	FQGPGAAEDQVD		0.026	-1.01367	1.46567						0.002	-0.0833333	0.119667
122	133	2	7.19	FQGPGAAEDQVD		-0.545333	-2.038	0.243667						-0.0446667	-0.166667	0.0196667
122	136	3	10.28	FQGPGAAEDQVDPRL		-1.67967	-2.70067	-0.926						-0.168333	-0.270333	-0.0926667
130	136	1	5.8	DQVDPRL		-1.07333	-1.95233	-0.573333						-0.039	-0.071	-0.021
130	136	2	5.8	DQVDPRL		-1.28467	-2.61833	-0.833						-0.0463333	-0.095	-0.0303333
130	141	3	5.32	DQVDPRLIDGKH		-0.491	-0.612333	0.718833						-0.0406667	-0.05	0.059

## Sheet: HDX setup
	HDX experimental details
	Dataset :	State 1	State 2
	Description :	CD47	CD47-NEST complex
	Reaction volume :	50 ul	50 ul
	% D2O in the reaction :	0.89	0.89
	D2O incubation times (sec) :	3s, 30s, 300s, , ,	3s, 30s, 300s, , ,
	temperature :	22 °C	22 °C
	Control sample :	Non-deuterated (ND) CD47
	Quench buffer :	4 M Gdn-HCl, 1 M NaCl, 100 mM NaH2PO4 pH 2.4, 1 % formic acid (FA), 100 mM TCEP
	Quench buffer volume :	20 ul	20 ul
	Number of peptides anayzed :	67	67
	Sequence coverage :	0.631206	0.631206
	Replicates :	3, 3, 3, 0, 0, 0	3, 3, 3, 0, 0, 0
	Criteria for HDX rate difference :	Difference of HDX level at a given timepoint is > 5 % and > 0.5 Da and p values of student t-test is < 0.01
