# Supplementary material for: The human CD47 checkpoint is targeted by an immunosuppressive Aedes aegypti salivary factor to enhance arboviral skin infectivity
Source: Sci Immunol. Author manuscript; Available in PMC 2025 Mar 20. (PMC11924945; doi:10.1126/sciimmunol.adk9872)
Supplement: data files [file NIHMS2060361-supplement-data_files.zip › adk9872_Data file S2.xlsx]

## Sheet: raw
1	2	3	4	5	6	7	8	9	10	11	12	13	14	15	16	17	18			T1	T2	T3	T4	T5	T6	Timepoints
3s	3s	3s	30s	30s	30s	300s	300s	300s	0	0	0	0	0	0	0	0				3s	30s	300s				Different timepoints
																				3	3	3				Number of replicates of each timepoint
		State				Replicates	SUM
	State 1	NEST		T1	3s	3	3
	State 2	NEST-CD47 complex		T2	30s	3	6
	State 3	0		T3	300s	3	9
	State 4			T4
	State 5			T5
	State 6			T6
			Adjusted						3s	3s	3s	3s	3s	3s							30s	30s	30s	30s	30s	30s							300s	300s	300s	300s	300s	300s				0	#REF!				0	0	0
	State	Sequence	Start	End	Charge	Max D	Search RT		#D	#D	#D	%D	%D	%D	#D right	#D right	#D right	%D right	%D right	%D right	#D	#D	#D	%D	%D	%D	#D right	#D right	#D right	%D right	%D right	%D right	#D	#D	#D	%D	%D	%D				State	Sequence	Start	End	Charge	Max D	Search RT	0
14	NEST	KPTQGSCTL	1	9	2	7	4.23		3.75	4.376	3.998	58.863	68.691	62.763	0	0	0	0	0	0	4.815	5.221	5.01	75.581	81.962	78.644	0	0	0	0	0	0	4.619	5.153	5.241	72.514	80.898	82.269				NEST	KPTQGSCTL	1	9	2	7	4.23	0
15	NEST	KPTQGSCTLTDEDISD	1	16	2	14	7.92		4.596	5.023	4.722	36.076	39.426	37.062	0	0	0	0	0	0	5.67	5.763	5.591	44.509	45.233	43.882	0	0	0	0	0	0	6.302	6.516	6.674	49.467	51.149	52.384				NEST	KPTQGSCTLTDEDISD	1	16	2	14	7.92	0
16	NEST	EDISDIKSAVQKASKAAVDD	12	31	3	18	13.38		4.05	4.732	4.881	24.726	28.886	29.797	0	0	0	0	0	0	6.186	7.097	6.923	37.763	43.327	42.267	0	0	0	0	0	0	0	8.627	8.822	0	52.665	53.857				NEST	EDISDIKSAVQKASKAAVDD	12	31	3	18	13.38	0
17	NEST	DISDIKSAVQKASKAAVD	13	30	3	16	12.7		3.448	4.341	4.133	23.681	29.817	28.386	0	0	0	0	0	0	5.471	5.98	5.869	37.578	41.071	40.309	0	0	0	0	0	0	6.985	7.519	7.67	47.977	51.64	52.68				NEST	DISDIKSAVQKASKAAVD	13	30	3	16	12.7	0
18	NEST	DISDIKSAVQKASKAAVDD	13	31	3	17	13.17		3.868	4.433	4.265	25.005	28.657	27.57	0	0	0	0	0	0	5.908	6.205	6.156	38.193	40.112	39.793	0	0	0	0	0	0	7.378	7.768	7.777	47.695	50.215	50.269				NEST	DISDIKSAVQKASKAAVDD	13	31	3	17	13.17	0
19	NEST	ISDIKSAVQKASKAAVDD	14	31	3	16	9.29		3.524	4.092	3.951	24.202	28.108	27.135	0	0	0	0	0	0	5.343	5.537	5.588	36.695	38.026	38.381	0	0	0	0	0	0	6.61	7.135	7.336	45.4	49.003	50.386				NEST	ISDIKSAVQKASKAAVDD	14	31	3	16	9.29	0
20	NEST	DIKSAVQKASKAAVDD	16	31	3	14	9.55		3.208	3.922	3.73	25.179	30.789	29.281	0	0	0	0	0	0	4.936	5.383	5.546	38.742	42.252	43.535	0	0	0	0	0	0	6.472	6.824	6.772	50.801	53.563	53.154				NEST	DIKSAVQKASKAAVDD	16	31	3	14	9.55	0
21	NEST	IKSAVQKASKAAVD	17	30	2	12	0.58		3.238	3.733	3.625	29.652	34.186	33.192	0	0	0	0	0	0	4.835	5.074	5.058	44.274	46.463	46.316	0	0	0	0	0	0	5.788	6.015	6.301	53.002	55.085	57.702				NEST	IKSAVQKASKAAVD	17	30	2	12	0.58	0
22	NEST	IKSAVQKASKAAVDD	17	31	3	13	1.93		3.299	4.007	3.898	27.885	33.869	32.947	0	0	0	0	0	0	5.112	5.376	5.354	43.209	45.444	45.256	0	0	0	0	0	0	6.136	6.4	6.586	51.87	54.103	55.671				NEST	IKSAVQKASKAAVDD	17	31	3	13	1.93	0
23	NEST	IKSAVQKASKAAVDDIVLDPTL	17	38	3	19	12.78		6.591	8.525	7.528	38.12	49.305	43.538	0	0	0	0	0	0	8.979	9.341	9.161	51.929	54.028	52.985	0	0	0	0	0	0	10.144	10.678	10.898	58.672	61.759	63.031				NEST	IKSAVQKASKAAVDDIVLDPTL	17	38	3	19	12.78	0
24	NEST	DIVLDPTL	31	38	2	5	14.38		1.997	2.23	2.623	43.895	49.015	57.657	0	0	0	0	0	0	2.311	2.4	2.133	50.802	52.739	46.88	0	0	0	0	0	0	2.907	3.319	2.699	63.88	72.944	59.318				NEST	DIVLDPTL	31	38	2	5	14.38	0
25	NEST	IVLDPTL	32	38	1	4	13		1.625	1.783	1.82	44.637	48.982	49.995	0	0	0	0	0	0	1.969	2.001	1.994	54.094	54.984	54.775	0	0	0	0	0	0	2.307	2.454	2.502	63.37	67.412	68.74				NEST	IVLDPTL	32	38	1	4	13	0
26	NEST	AKITASL	46	52	1	5	6.22		0.061	0.124	0.086	1.342	2.72	1.899	0	0	0	0	0	0	0.456	0.646	0.619	10.023	14.193	13.595	0	0	0	0	0	0	2.126	2.408	2.479	46.723	52.923	54.476				NEST	AKITASL	46	52	1	5	6.22	0
27	NEST	AKITASLKSVATE	46	58	3	11	6.57		0.048	0.106	0.082	0.478	1.064	0.822	0	0	0	0	0	0	0.389	0.573	0.544	3.884	5.72	5.43	0	0	0	0	0	0	1.661	2.304	2.259	16.59	23.013	22.568				NEST	AKITASLKSVATE	46	58	3	11	6.57	0
28	NEST	KITASLKSVATE	47	58	2	10	5.93		0.087	0	0.108	0.957	0	1.187	0	0	0	0	0	0	0.397	0	0.478	4.364	0	5.251	0	0	0	0	0	0	1.689	0	2.119	18.566	0	23.285				NEST	KITASLKSVATE	47	58	2	10	5.93	0
29	NEST	SLKSVATE	51	58	2	6	2.53		0.002	0.016	-0.007	0.043	0.286	-0.132	0	0	0	0	0	0	0	0.026	-0.021	0.008	0.473	-0.393	0	0	0	0	0	0	0.104	0.158	0.147	1.899	2.896	2.69				NEST	SLKSVATE	51	58	2	6	2.53	0
30	NEST	KSVATEIVQ	53	61	2	7	5.28		0.119	0.168	0.068	1.874	2.634	1.072	0	0	0	0	0	0	0.132	0.139	0.138	2.069	2.175	2.171	0	0	0	0	0	0	0.304	0.564	0.566	4.775	8.852	8.891				NEST	KSVATEIVQ	53	61	2	7	5.28	0
31	NEST	TEIVQMRDSA	57	66	2	8	6.82		2.428	3.343	2.856	33.358	45.924	39.234	0	0	0	0	0	0	2.898	3.471	3.026	39.806	47.684	41.569	0	0	0	0	0	0	3.72	4.376	4.29	51.093	60.111	58.932				NEST	TEIVQMRDSA	57	66	2	8	6.82	0
32	NEST	TEIVQMRDSAIST	57	69	2	11	9.01		2.718	3.286	2.699	27.151	32.832	26.964	0	0	0	0	0	0	3.716	3.983	3.684	37.119	39.786	36.801	0	0	0	0	0	0	4.338	4.399	4.813	43.334	43.95	48.082				NEST	TEIVQMRDSAIST	57	69	2	11	9.01	0
33	NEST	EIVQMRDSAIST	58	69	2	10	8.28		4.71	5.028	4.881	51.759	55.256	53.633	0	0	0	0	0	0	5.129	5.181	5.07	56.361	56.936	55.716	0	0	0	0	0	0	5.56	5.7	5.918	61.098	62.632	65.038				NEST	EIVQMRDSAIST	58	69	2	10	8.28	0
34	NEST	EIVQMRDSAISTD	58	70	2	11	8.33		4.983	5.513	5.257	49.78	55.073	52.513	0	0	0	0	0	0	5.403	5.522	5.173	53.974	55.163	51.676	0	0	0	0	0	0	6.044	6.062	6.342	60.384	60.56	63.356				NEST	EIVQMRDSAISTD	58	70	2	11	8.33	0
35	NEST	EIVQMRDSAISTDQ	58	71	2	12	8.06		6.832	0	6.135	62.56	0	56.18	0	0	0	0	0	0	6.139	0	5.759	56.215	0	52.739	0	0	0	0	0	0	6.553	0	6.907	60.008	0	63.254				NEST	EIVQMRDSAISTDQ	58	71	2	12	8.06	0
36	NEST	EIVQMRDSAISTDQVDQL	58	75	2	16	12.5		5.973	6.749	6.487	41.026	46.356	44.551	0	0	0	0	0	0	7.809	8.009	7.807	53.631	55.004	53.617	0	0	0	0	0	0	8.708	8.819	9.201	59.809	60.573	63.194				NEST	EIVQMRDSAISTDQVDQL	58	75	2	16	12.5	0
37	NEST	EIVQMRDSAISTDQVDQLKQNF	58	79	3	20	13.53		5.999	6.999	6.534	32.961	38.457	35.904	0	0	0	0	0	0	8.997	9.774	9.119	49.433	53.705	50.102	0	0	0	0	0	0	12.415	11.88	12.459	68.216	65.272	68.457				NEST	EIVQMRDSAISTDQVDQLKQNF	58	79	3	20	13.53	0
38	NEST	IVQMRDSA	59	66	1	6	4.28		2.847	3.149	3.149	52.149	57.68	57.681	0	0	0	0	0	0	3.37	3.472	3.443	61.717	63.586	63.063	0	0	0	0	0	0	4.153	4.295	4.468	76.067	78.67	81.825				NEST	IVQMRDSA	59	66	1	6	4.28	0
39	NEST	IVQMRDSA	59	66	2	6	4.28		2.963	3.224	3.175	54.271	59.048	58.157	0	0	0	0	0	0	3.478	3.571	3.495	63.705	65.395	64.013	0	0	0	0	0	0	4.186	4.383	4.507	76.675	80.282	82.551				NEST	IVQMRDSA	59	66	2	6	4.28	0
40	NEST	IVQMRDSAIST	59	69	2	9	6.7		4.913	5.245	5.073	59.986	64.046	61.943	0	0	0	0	0	0	5.402	5.461	5.326	65.956	66.685	65.027	0	0	0	0	0	0	6.003	6.184	6.356	73.3	75.507	77.61				NEST	IVQMRDSAIST	59	69	2	9	6.7	0
41	NEST	IVQMRDSAISTD	59	70	2	10	6.69		6.13	6.349	5.621	67.362	69.773	61.764	0	0	0	0	0	0	7.732	6.345	6.853	84.972	69.73	75.303	0	0	0	0	0	0	6.806	6.973	7.25	74.794	76.625	79.674				NEST	IVQMRDSAISTD	59	70	2	10	6.69	0
42	NEST	IVQMRDSAISTDQ	59	71	2	11	6.54		5.998	6.263	6.336	59.917	62.565	63.301	0	0	0	0	0	0	6.489	6.482	6.579	64.822	64.752	65.721	0	0	0	0	0	0	7.013	7.28	7.591	70.057	72.732	75.83				NEST	IVQMRDSAISTDQ	59	71	2	11	6.54	0
43	NEST	IVQMRDSAISTDQVDQL	59	75	3	15	11.63		5.875	6.559	6.434	43.038	48.053	47.132	0	0	0	0	0	0	7.756	7.893	7.744	56.82	57.823	56.736	0	0	0	0	0	0	8.751	8.608	9.382	64.108	63.06	68.732				NEST	IVQMRDSAISTDQVDQL	59	75	3	15	11.63	0
44	NEST	MRDSAIST	62	69	2	6	2.62		3.574	4.035	4.09	65.465	73.897	74.902	0	0	0	0	0	0	3.704	3.962	3.977	67.848	72.56	72.843	0	0	0	0	0	0	3.815	3.812	4.189	69.873	69.82	76.724				NEST	MRDSAIST	62	69	2	6	2.62	0
45	NEST	MRDSAISTD	62	70	2	7	2.65		4.077	4.598	4.565	63.999	72.184	71.672	0	0	0	0	0	0	4.092	4.549	4.456	64.238	71.419	69.948	0	0	0	0	0	0	4.277	4.29	4.553	67.136	67.348	71.482				NEST	MRDSAISTD	62	70	2	7	2.65	0
46	NEST	MRDSAISTDQ	62	71	2	8	2.8		4.838	5.174	5.148	66.452	71.073	70.71	0	0	0	0	0	0	4.866	5.22	4.955	66.839	71.698	68.062	0	0	0	0	0	0	4.818	4.836	0	66.183	66.427	0				NEST	MRDSAISTDQ	62	71	2	8	2.8	0
47	NEST	MRDSAISTDQVDQL	62	75	2	12	10		5.444	5.994	5.703	49.853	54.893	52.226	0	0	0	0	0	0	6.877	7.079	6.83	62.973	64.826	62.549	0	0	0	0	0	0	7.459	7.555	7.705	68.31	69.188	70.557				NEST	MRDSAISTDQVDQL	62	75	2	12	10	0
48	NEST	MRDSAISTDQVDQLKQNF	62	79	3	16	11.95		5.398	6.265	5.895	37.072	43.031	40.488	0	0	0	0	0	0	8.086	8.632	8.664	55.534	59.285	59.507	0	0	0	0	0	0	10.767	11.015	11.128	73.952	75.655	76.43				NEST	MRDSAISTDQVDQLKQNF	62	79	3	16	11.95	0
49	NEST	RDSAISTDQVDQL	63	75	2	11	9.16		5.653	6.497	5.909	56.476	64.909	59.032	0	0	0	0	0	0	6.972	6.949	6.965	69.651	69.423	69.577	0	0	0	0	0	0	7.638	7.689	7.749	76.308	76.81	77.416				NEST	RDSAISTDQVDQL	63	75	2	11	9.16	0
50	NEST	RDSAISTDQVDQLKQNF	63	79	2	15	11.4		4.992	5.59	5.521	36.573	40.952	40.447	0	0	0	0	0	0	7.716	8.24	8.076	56.529	60.368	59.163	0	0	0	0	0	0	10.219	10.622	10.716	74.864	77.819	78.504				NEST	RDSAISTDQVDQLKQNF	63	79	2	15	11.4	0
51	NEST	RDSAISTDQVDQLKQNFE	63	80	3	16	11.59		7.81	8.568	7.969	53.639	58.845	54.733	0	0	0	0	0	0	10.7	11.311	11.131	73.491	77.686	76.447	0	0	0	0	0	0	13.185	13.439	13.764	90.557	92.303	94.531				NEST	RDSAISTDQVDQLKQNFE	63	80	3	16	11.59	0
52	NEST	SAISTDQVDQL	65	75	2	9	10.32		4.317	4.919	4.846	52.706	60.064	59.174	0	0	0	0	0	0	6.03	6.137	6.273	73.628	74.933	76.592	0	0	0	0	0	0	6.641	6.724	6.874	81.09	82.097	83.933				NEST	SAISTDQVDQL	65	75	2	9	10.32	0
53	NEST	ISTDQVDQLKQNF	67	79	2	11	11.96		2.783	3.738	3.691	27.797	37.346	36.875	0	0	0	0	0	0	6.185	6.662	6.517	61.792	66.555	65.107	0	0	0	0	0	0	8.676	8.786	9.017	86.67	87.773	90.077				NEST	ISTDQVDQLKQNF	67	79	2	11	11.96	0
54	NEST	ISTDQVDQLKQNFE	67	80	2	12	12.23		2.913	3.541	3.303	26.678	32.425	30.243	0	0	0	0	0	0	5.324	6.412	6.542	48.751	58.722	59.905	0	0	0	0	0	0	8.777	9.451	9.95	80.374	86.551	91.118				NEST	ISTDQVDQLKQNFE	67	80	2	12	12.23	0
55	NEST	DQVDQL	70	75	1	4	7.51		0.92	1.252	1.197	25.286	34.409	32.883	0	0	0	0	0	0	2.301	2.416	2.408	63.224	66.386	66.148	0	0	0	0	0	0	2.9	2.961	3.04	79.679	81.341	83.51				NEST	DQVDQL	70	75	1	4	7.51	0
56	NEST	DQVDQLKQNF	70	79	2	8	10.3		1.421	1.937	1.804	19.523	26.609	24.784	0	0	0	0	0	0	4.1	4.577	4.61	56.314	62.868	63.322	0	0	0	0	0	0	6.776	6.892	7.019	93.08	94.673	96.411				NEST	DQVDQLKQNF	70	79	2	8	10.3	0
57	NEST	DQVDQLKQNFE	70	80	2	9	10.38		1.567	1.976	1.919	19.139	24.122	23.434	0	0	0	0	0	0	4.354	4.756	4.612	53.165	58.076	56.315	0	0	0	0	0	0	7.732	8.06	7.793	94.41	98.415	95.151				NEST	DQVDQLKQNFE	70	80	2	9	10.38	0
58	NEST	DQVDQLKQNFEDQVNQ	70	85	3	14	13.26		1.655	2.16	1.906	12.988	16.951	14.965	0	0	0	0	0	0	4.652	4.888	5.227	36.513	38.369	41.032	0	0	0	0	0	0	8.813	9.401	9.297	69.176	73.794	72.978				NEST	DQVDQLKQNFEDQVNQ	70	85	3	14	13.26	0
59	NEST	QVDQLKQNFEDQVNQ	71	85	2	13	9.44		0.831	1.065	1.082	7.021	9.001	9.149	0	0	0	0	0	0	2.614	3.164	2.921	22.093	26.743	24.692	0	0	0	0	0	0	6.325	7.557	7.197	53.467	63.878	60.839				NEST	QVDQLKQNFEDQVNQ	71	85	2	13	9.44	0
60	NEST	VDQLKQNF	72	79	2	6	7.24		0.586	0.691	0.516	10.741	12.655	9.453	0	0	0	0	0	0	1.738	2.294	2.213	31.832	42.013	40.535	0	0	0	0	0	0	4.075	4.246	4.311	74.629	77.758	78.955				NEST	VDQLKQNF	72	79	2	6	7.24	0
61	NEST	VDQLKQNFEDQVNQ	72	85	2	12	8.61		0.495	0.787	0.64	4.537	7.208	5.857	0	0	0	0	0	0	2.056	2.382	2.424	18.826	21.815	22.194	0	0	0	0	0	0	5.541	6.11	6.325	50.74	55.952	57.924				NEST	VDQLKQNFEDQVNQ	72	85	2	12	8.61	0
62	NEST	KQNFEDQVNQIVKSRD	76	91	3	14	11.33		2.063	2.263	2.221	16.192	17.761	17.436	0	0	0	0	0	0	3.055	3.249	3.135	23.982	25.501	24.609	0	0	0	0	0	0	5.012	5.435	5.688	39.338	42.664	44.644				NEST	KQNFEDQVNQIVKSRD	76	91	3	14	11.33	0
63	NEST	KQNFEDQVNQIVKSRDIF	76	93	3	16	16.12		1.905	2.229	2.118	13.086	15.309	14.546	0	0	0	0	0	0	3.769	4.121	4.126	25.889	28.3	28.341	0	0	0	0	0	0	5.957	6.781	7.097	40.916	46.576	48.74				NEST	KQNFEDQVNQIVKSRDIF	76	93	3	16	16.12	0
64	NEST	KQNFEDQVNQIVKSRDIFE	76	94	4	17	16.14		1.941	2.36	2.295	12.546	15.257	14.835	0	0	0	0	0	0	4.161	4.555	4.623	26.895	29.443	29.884	0	0	0	0	0	0	6.524	7.262	7.282	42.174	46.945	47.07				NEST	KQNFEDQVNQIVKSRDIFE	76	94	4	17	16.14	0
65	NEST	EDQVNQIVKSRD	80	91	3	10	5.41		1.963	2.13	2.09	21.573	23.403	22.969	0	0	0	0	0	0	2.58	2.705	2.644	28.347	29.723	29.057	0	0	0	0	0	0	3.352	3.656	3.952	36.84	40.175	43.426				NEST	EDQVNQIVKSRD	80	91	3	10	5.41	0
66	NEST	EDQVNQIVKSRDIF	80	93	3	12	12.45		1.615	1.92	1.801	14.789	17.578	16.495	0	0	0	0	0	0	3.136	3.476	3.427	28.715	31.831	31.385	0	0	0	0	0	0	4.452	4.854	5.085	40.771	44.449	46.569				NEST	EDQVNQIVKSRDIF	80	93	3	12	12.45	0
67	NEST	EDQVNQIVKSRDIFE	80	94	3	13	12.45		1.724	2.275	2	14.572	19.227	16.904	0	0	0	0	0	0	3.714	4.053	3.981	31.393	34.263	33.655	0	0	0	0	0	0	5.072	5.272	5.695	42.877	44.566	48.138				NEST	EDQVNQIVKSRDIFE	80	94	3	13	12.45	0
68	NEST	DQVNQIVKSRDIF	81	93	3	11	12.07		1.611	1.958	1.77	16.093	19.558	17.686	0	0	0	0	0	0	3.093	3.421	3.386	30.896	34.176	33.823	0	0	0	0	0	0	4.48	4.751	5.064	44.756	47.466	50.586				NEST	DQVNQIVKSRDIF	81	93	3	11	12.07	0
69	NEST	DQVNQIVKSRDIFE	81	94	3	12	12.12		1.615	1.92	1.801	14.787	17.58	16.497	0	0	0	0	0	0	3.136	3.475	3.427	28.716	31.823	31.38	0	0	0	0	0	0	4.453	4.856	5.085	40.776	44.467	46.569				NEST	DQVNQIVKSRDIFE	81	94	3	12	12.12	0
70	NEST	IVKSRDIF	86	93	2	6	8.18		1.067	1.087	1.204	19.546	19.915	22.053	0	0	0	0	0	0	2.172	2.433	2.362	39.784	44.564	43.254	0	0	0	0	0	0	2.986	3.088	3.326	54.681	56.56	60.917				NEST	IVKSRDIF	86	93	2	6	8.18	0
71	NEST	IVKSRDIFE	86	94	2	7	7.71		1.159	1.417	1.346	18.192	22.248	21.123	0	0	0	0	0	0	2.665	2.922	2.883	41.838	45.865	45.254	0	0	0	0	0	0	3.487	3.598	3.819	54.745	56.479	59.956				NEST	IVKSRDIFE	86	94	2	7	7.71	0
72	NEST	IFEKQSGTQATKEHGEM	92	108	3	15	3.76		7.285	7.454	7.399	53.373	54.605	54.204	0	0	0	0	0	0	7.234	7.166	7.146	52.994	52.501	52.355	0	0	0	0	0	0	6.944	7.062	7.733	50.874	51.734	56.656				NEST	IFEKQSGTQATKEHGEM	92	108	3	15	3.76	0
73	NEST	IFEKQSGTQATKEHGEML	92	109	3	16	6.68		6.078	6.523	6.4	41.743	44.802	43.958	0	0	0	0	0	0	6.538	6.391	6.298	44.901	43.893	43.256	0	0	0	0	0	0	6.189	6.183	0	42.506	42.462	0				NEST	IFEKQSGTQATKEHGEML	92	109	3	16	6.68	0
74	NEST	IFEKQSGTQATKEHGEMLERMTAL	92	115	4	22	11.7		5.304	6.232	5.736	26.491	31.128	28.653	0	0	0	0	0	0	5.867	6.537	6.346	29.305	32.653	31.697	0	0	0	0	0	0	7.445	9.371	8.19	37.186	46.806	40.907				NEST	IFEKQSGTQATKEHGEMLERMTAL	92	115	4	22	11.7	0
75	NEST	EKQSGTQATKEHGEML	94	109	3	14	3.3		6.507	6.638	6.51	51.076	52.1	51.101	0	0	0	0	0	0	6.402	6.368	6.329	50.254	49.984	49.675	0	0	0	0	0	0	6.222	6.337	6.886	48.84	49.738	54.051				NEST	EKQSGTQATKEHGEML	94	109	3	14	3.3	0
76	NEST	EKQSGTQATKEHGEMLE	94	110	3	15	3.04		7.469	7.467	7.637	54.717	54.7	55.951	0	0	0	0	0	0	7.123	7.115	7.316	52.184	52.124	53.598	0	0	0	0	0	0	7.067	7.336	7.908	51.774	53.742	57.934				NEST	EKQSGTQATKEHGEMLE	94	110	3	15	3.04	0
77	NEST	KQSGTQATKEHGEML	95	109	2	13	3.06		6.013	5.885	5.859	50.829	49.743	49.529	0	0	0	0	0	0	5.71	5.694	5.69	48.271	48.133	48.095	0	0	0	0	0	0	5.543	5.633	6.121	46.852	47.62	51.745				NEST	KQSGTQATKEHGEML	95	109	2	13	3.06	0
78	NEST	LERMTAL	109	115	2	5	9.21		0.184	0.277	0.24	4.034	6.09	5.284	0	0	0	0	0	0	0.608	0.681	0.639	13.353	14.965	14.036	0	0	0	0	0	0	1.417	1.782	1.898	31.138	39.171	41.717				NEST	LERMTAL	109	115	2	5	9.21	0
79	NEST	LERMTALQV	109	117	2	7	10.9		0.059	0.186	0.201	0.921	2.924	3.159	0	0	0	0	0	0	0.471	0.523	0.587	7.389	8.209	9.216	0	0	0	0	0	0	1.209	1.886	1.99	18.972	29.608	31.232				NEST	LERMTALQV	109	117	2	7	10.9	0
80	NEST	LERMTALQVKVTEL	109	122	3	12	13.22		0.099	0.1	0.081	0.904	0.915	0.741	0	0	0	0	0	0	0.176	0.254	0.202	1.612	2.329	1.849	0	0	0	0	0	0	0.825	1.27	1.434	7.559	11.626	13.133				NEST	LERMTALQVKVTEL	109	122	3	12	13.22	0
81	NEST	ERMTALQ	110	116	2	5	4.11		0.039	0.109	0.037	0.851	2.398	0.816	0	0	0	0	0	0	0.107	0.114	0.109	2.349	2.502	2.39	0	0	0	0	0	0	0.732	1.063	1.368	16.081	23.364	30.077				NEST	ERMTALQ	110	116	2	5	4.11	0
82	NEST	ERMTALQVKVTEL	110	122	2	11	12.31		-0.02	0.077	0.069	-0.196	0.764	0.694	0	0	0	0	0	0	0.072	0.101	0.075	0.722	1.005	0.747	0	0	0	0	0	0	0.607	0.848	0.909	6.06	8.467	9.086				NEST	ERMTALQVKVTEL	110	122	2	11	12.31	0
83	NEST	TALQVKVTEL	113	122	2	8	11.21		-0.005	0.02	-0.04	-0.075	0.28	-0.555	0	0	0	0	0	0	0.028	0.027	0.021	0.383	0.369	0.282	0	0	0	0	0	0	0.115	0.202	0.229	1.574	2.781	3.142				NEST	TALQVKVTEL	113	122	2	8	11.21	0
84	NEST	LQVKVTE	115	121	2	5	5.03		0.004	0.004	-0.007	0.08	0.084	-0.144	0	0	0	0	0	0	0.018	0.022	0.011	0.385	0.48	0.25	0	0	0	0	0	0	0.087	0.138	0.137	1.922	3.029	3.001				NEST	LQVKVTE	115	121	2	5	5.03	0
85	NEST	LQVKVTEL	115	122	2	6	10.14		-0.013	-0.001	-0.008	-0.237	-0.026	-0.155	0	0	0	0	0	0	0.015	0.024	0.015	0.278	0.433	0.279	0	0	0	0	0	0	0.067	0.112	0.152	1.226	2.045	2.783				NEST	LQVKVTEL	115	122	2	6	10.14	0
86	NEST	LQVKVTELEQQIAKQTASM	115	133	3	17	16.04		0.762	0.932	0.907	4.928	6.024	5.864	0	0	0	0	0	0	1.296	1.455	1.415	8.38	9.407	9.148	0	0	0	0	0	0	3.414	4.527	4.521	22.07	29.261	29.223				NEST	LQVKVTELEQQIAKQTASM	115	133	3	17	16.04	0
87	NEST	QVKVTEL	116	122	2	5	7.26		0.012	0.013	0.002	0.266	0.281	0.037	0	0	0	0	0	0	0.026	0.03	0.02	0.566	0.651	0.431	0	0	0	0	0	0	0.074	0.144	0.145	1.625	3.169	3.19				NEST	QVKVTEL	116	122	2	5	7.26	0
88	NEST	QVKVTELEQQIAKQTASM	116	133	3	16	14.95		0.722	0.846	0.788	4.957	5.81	5.412	0	0	0	0	0	0	1.249	1.449	1.413	8.581	9.955	9.707	0	0	0	0	0	0	3.611	4.433	4.404	24.802	30.449	30.25				NEST	QVKVTELEQQIAKQTASM	116	133	3	16	14.95	0
89	NEST	LEQQIAKQTASM	122	133	2	10	6.74		0.739	0.888	0.844	8.119	9.754	9.273	0	0	0	0	0	0	1.184	1.334	1.339	13.009	14.659	14.712	0	0	0	0	0	0	3.137	3.625	4.172	34.467	39.836	45.841				NEST	LEQQIAKQTASM	122	133	2	10	6.74	0
90	NEST	EQQIAKQTASM	123	133	2	9	4.19		0.741	0.861	0.771	9.042	10.512	9.409	0	0	0	0	0	0	1.191	1.355	1.288	14.546	16.543	15.726	0	0	0	0	0	0	3.157	3.816	3.881	38.544	46.592	47.381				NEST	EQQIAKQTASM	123	133	2	9	4.19	0
91	NEST	YEDMAE	134	139	1	4	5.02		0.022	0.031	0.005	0.605	0.85	0.148	0	0	0	0	0	0	0.075	0.114	0.093	2.06	3.143	2.55	0	0	0	0	0	0	0.572	0.839	0.896	15.718	23.061	24.616				NEST	YEDMAE	134	139	1	4	5.02	0
92	NEST	YEDMAEL	134	140	1	5	12.15		0.033	0.008	0.012	0.722	0.174	0.273	0	0	0	0	0	0	0.056	0.097	0.108	1.227	2.125	2.382	0	0	0	0	0	0	0.521	0.769	0.788	11.459	16.895	17.319				NEST	YEDMAEL	134	140	1	5	12.15	0
93	NEST	SVRSYTKHMME	152	162	2	9	5.34		4.659	0	4.636	56.887	0	56.603	0	0	0	0	0	0	4.833	4.96	4.882	59.015	60.566	59.615	0	0	0	0	0	0	4.596	4.407	5.202	56.112	53.806	63.516				NEST	SVRSYTKHMME	152	162	2	9	5.34	0
94	NEST	RSYTKHMME	154	162	2	7	1.97		2.41	2.339	2.355	37.83	36.727	36.965	0	0	0	0	0	0	2.532	2.46	2.507	39.745	38.616	39.349	0	0	0	0	0	0	2.422	2.483	2.869	38.018	38.974	45.045				NEST	RSYTKHMME	154	162	2	7	1.97	0
95	NEST	RSYTKHMMEEKLEE	154	167	4	12	5.43		1.77	2.06	2.141	16.211	18.868	19.61	0	0	0	0	0	0	2.975	3.522	3.18	27.247	32.248	29.123	0	0	0	0	0	0	4.443	4.815	4.998	40.69	44.098	45.769				NEST	RSYTKHMMEEKLEE	154	167	4	12	5.43	0
96	NEST	YTKHMME	156	162	2	5	1.67		1.456	1.887	1.829	31.999	41.467	40.208	0	0	0	0	0	0	1.915	1.907	2.11	42.078	41.92	46.38	0	0	0	0	0	0	1.893	2.088	2.186	41.6	45.891	48.049				NEST	YTKHMME	156	162	2	5	1.67	0
97	NEST	YTKHMMEE	156	163	2	6	2.75		1.394	1.799	1.642	25.538	32.947	30.077	0	0	0	0	0	0	2.145	2.34	0	39.283	42.865	0	0	0	0	0	0	0	2.143	2.315	0	39.241	42.402	0				NEST	YTKHMMEE	156	163	2	6	2.75	0
98	NEST	EELMNKLETNY	166	176	2	9	12.72		1.507	1.646	1.693	18.4	20.099	20.669	0	0	0	0	0	0	2.372	2.696	2.588	28.962	32.922	31.604	0	0	0	0	0	0	4.25	4.443	4.656	51.887	54.246	56.845				NEST	EELMNKLETNY	166	176	2	9	12.72	0
99	NEST	LMNKLETN	168	175	2	6	4.41		0.695	0.739	0.828	12.724	13.527	15.157	0	0	0	0	0	0	1.404	1.853	1.666	25.723	33.937	30.513	0	0	0	0	0	0	2.944	3.453	3.474	53.923	63.242	63.635				NEST	LMNKLETN	168	175	2	6	4.41	0
100	NEST	LMNKLETNY	168	176	2	7	8.57		1.353	1.539	1.447	21.233	24.156	22.72	0	0	0	0	0	0	2.209	2.416	2.332	34.683	37.932	36.605	0	0	0	0	0	0	3.479	3.808	3.925	54.609	59.784	61.62				NEST	LMNKLETNY	168	176	2	7	8.57	0
101	NEST	LMNKLETNYRIYLGA	168	182	3	13	13.91		1.551	1.685	1.594	13.111	14.24	13.472	0	0	0	0	0	0	2.922	3.524	3.247	24.699	29.789	27.448	0	0	0	0	0	0	5.612	6.586	6.92	47.439	55.672	58.496				NEST	LMNKLETNYRIYLGA	168	182	3	13	13.91	0
102	NEST	MNKLETNY	169	176	2	6	7.09		0.903	1.03	1.242	16.539	18.863	22.746	0	0	0	0	0	0	1.907	2.697	2.561	34.929	49.39	46.909	0	0	0	0	0	0	3.301	3.744	4.084	60.462	68.569	74.807				NEST	MNKLETNY	169	176	2	6	7.09	0
103	NEST	NKLETNY	170	176	2	5	4.77		1.344	1.454	1.563	29.531	31.962	34.358	0	0	0	0	0	0	2.12	2.274	2.151	46.602	49.974	47.277	0	0	0	0	0	0	2.963	3.354	3.567	65.119	73.706	78.388				NEST	NKLETNY	170	176	2	5	4.77	0
104	NEST	NYRIYLGA	175	182	2	6	11.55		0.177	0.456	0.252	3.233	8.358	4.617	0	0	0	0	0	0	0.808	1.044	1.091	14.79	19.124	19.977	0	0	0	0	0	0	2.518	3.243	3.31	46.111	59.389	60.627				NEST	NYRIYLGA	175	182	2	6	11.55	0
105	NEST	YRIYLGA	176	182	2	5	11.24		0.05	0.124	0.061	1.091	2.726	1.351	0	0	0	0	0	0	0.198	0.443	0.359	4.35	9.73	7.899	0	0	0	0	0	0	1.68	2.288	2.308	36.93	50.285	50.725				NEST	YRIYLGA	176	182	2	5	11.24	0
106	NEST	YRIYLGAL	176	183	2	6	15.56		0.226	0.184	0.236	4.138	3.369	4.315	0	0	0	0	0	0	0.16	0.436	0.318	2.928	7.993	5.83	0	0	0	0	0	0	1.767	2.521	2.541	32.355	46.171	46.543				NEST	YRIYLGAL	176	183	2	6	15.56	0
107	NEST	RIYLGA	177	182	1	4	7.25		0.02	0.108	0.049	0.537	2.973	1.356	0	0	0	0	0	0	0.142	0.272	0.243	3.89	7.476	6.667	0	0	0	0	0	0	1.121	1.587	1.702	30.808	43.59	46.745				NEST	RIYLGA	177	182	1	4	7.25	0
108	NEST	RIYLGAL	177	183	2	5	13.42		0.001	0.077	0.035	0.021	1.701	0.763	0	0	0	0	0	0	0.149	0.309	0.227	3.28	6.796	4.997	0	0	0	0	0	0	1.257	1.736	1.883	27.634	38.152	41.395				NEST	RIYLGAL	177	183	2	5	13.42	0
109	NEST	RIYLGALRF	177	185	2	7	15.14		0.076	0.144	0.08	1.195	2.267	1.261	0	0	0	0	0	0	0.163	0.369	0.309	2.554	5.79	4.858	0	0	0	0	0	0	1.414	2.002	2.17	22.19	31.433	34.065				NEST	RIYLGALRF	177	185	2	7	15.14	0
110	NEST	RIYLGALRFLNHMND	177	191	4	13	15.64		0.647	0.915	0.725	5.47	7.736	6.128	0	0	0	0	0	0	0.977	1.224	1.123	8.255	10.343	9.495	0	0	0	0	0	0	2.321	0	2.833	19.618	0	23.952				NEST	RIYLGALRFLNHMND	177	191	4	13	15.64	0
111	NEST	GALRFLNHMNDQEL	181	194	2	12	13.51		1.62	1.862	1.751	14.835	17.047	16.031	0	0	0	0	0	0	2.218	2.316	2.201	20.308	21.206	20.157	0	0	0	0	0	0	2.977	3.297	3.577	27.258	30.193	32.753				NEST	GALRFLNHMNDQEL	181	194	2	12	13.51	0
112	NEST	LRFLNHMND	183	191	2	7	9.46		0.509	0.568	0.583	7.997	8.913	9.158	0	0	0	0	0	0	0.883	0.85	0.858	13.862	13.336	13.473	0	0	0	0	0	0	1.038	1.113	1.232	16.293	17.468	19.334				NEST	LRFLNHMND	183	191	2	7	9.46	0
113	NEST	LRFLNHMNDQEL	183	194	3	10	12.49		1.358	1.524	1.462	14.919	16.753	16.065	0	0	0	0	0	0	1.775	1.789	1.741	19.51	19.658	19.131	0	0	0	0	0	0	2.296	2.357	2.573	25.234	25.904	28.278				NEST	LRFLNHMNDQEL	183	194	3	10	12.49	0
114	NEST	RFLNHMNDQEL	184	194	2	9	9.42		1.511	1.702	1.642	18.454	20.785	20.045	0	0	0	0	0	0	1.928	1.941	1.922	23.54	23.694	23.467	0	0	0	0	0	0	2.445	2.538	2.744	29.85	30.991	33.499				NEST	RFLNHMNDQEL	184	194	2	9	9.42	0
115	NEST	LNHMNDQEL	186	194	2	7	6.86		1.847	2.021	1.955	28.998	31.734	30.693	0	0	0	0	0	0	2.355	2.446	2.367	36.97	38.398	37.152	0	0	0	0	0	0	2.963	3.068	3.219	46.522	48.167	50.526				NEST	LNHMNDQEL	186	194	2	7	6.86	0
116	NEST	QELIGKVFDGIL	192	203	2	10	18.78		0.109	0.099	-0.029	1.2	1.083	-0.324	0	0	0	0	0	0	0.102	0.2	0.041	1.123	2.194	0.455	0	0	0	0	0	0	0.507	0.557	0.893	5.572	6.119	9.817				NEST	QELIGKVFDGIL	192	203	2	10	18.78	0
117	NEST	LIGKVFDGIL	194	203	2	8	16.93		-0.025	0.071	0.015	-0.349	0.982	0.206	0	0	0	0	0	0	-0.023	0.038	0.015	-0.312	0.521	0.203	0	0	0	0	0	0	0.08	0.13	0.227	1.097	1.787	3.112				NEST	LIGKVFDGIL	194	203	2	8	16.93	0
118	NEST	IGKVFDGIL	195	203	2	7	15.01		0.02	0.045	0.014	0.314	0.707	0.226	0	0	0	0	0	0	0.029	0.039	0.026	0.455	0.606	0.412	0	0	0	0	0	0	0.032	0.031	0.039	0.495	0.493	0.609				NEST	IGKVFDGIL	195	203	2	7	15.01	0
119	NEST	IGKVFDGILKRLGDM	195	209	3	13	17.77		0.088	0.106	0.082	0.743	0.895	0.697	0	0	0	0	0	0	0.15	0.175	0.159	1.267	1.482	1.346	0	0	0	0	0	0	0.509	0.663	0.706	4.304	5.603	5.965				NEST	IGKVFDGILKRLGDM	195	209	3	13	17.77	0
120	NEST	IGKVFDGILKRLGDMKA	195	211	4	15	16.6		1.69	1.786	1.65	12.383	13.086	12.087	0	0	0	0	0	0	1.708	1.782	1.718	12.516	13.057	12.586	0	0	0	0	0	0	2.12	2.253	2.383	15.528	16.502	17.454				NEST	IGKVFDGILKRLGDMKA	195	211	4	15	16.6	0
121	NEST	IGKVFDGILKRLGDMKADSD	195	214	4	18	16.36		2.008	2.182	2.073	12.261	13.321	12.659	0	0	0	0	0	0	2.134	2.167	2.065	13.027	13.23	12.604	0	0	0	0	0	0	2.45	2.629	2.901	14.954	16.05	17.713				NEST	IGKVFDGILKRLGDMKADSD	195	214	4	18	16.36	0
122	NEST	IGKVFDGILKRLGDMKADSDD	195	215	3	19	16.92		1.927	0	2.005	11.146	0	11.595	0	0	0	0	0	0	1.926	2.098	1.968	11.137	12.135	11.381	0	0	0	0	0	0	2.536	2.529	2.592	14.667	14.628	14.991				NEST	IGKVFDGILKRLGDMKADSDD	195	215	3	19	16.92	0
123	NEST	IGKVFDGILKRLGDMKADSDD	195	215	4	19	16.92		1.832	2.025	1.942	10.595	11.714	11.234	0	0	0	0	0	0	1.916	1.998	1.913	11.084	11.554	11.064	0	0	0	0	0	0	2.238	2.447	2.569	12.942	14.154	14.857				NEST	IGKVFDGILKRLGDMKADSDD	195	215	4	19	16.92	0
124	NEST	GKVFDGIL	196	203	1	6	15.08		0.028	0.004	0.021	0.505	0.077	0.391	0	0	0	0	0	0	0.009	0.025	0.01	0.157	0.456	0.177	0	0	0	0	0	0	0.034	0.076	0.008	0.628	1.395	0.155				NEST	GKVFDGIL	196	203	1	6	15.08	0
125	NEST	GKVFDGILKRLGDM	196	209	3	12	17.71		0.21	0.279	0.217	1.92	2.555	1.983	0	0	0	0	0	0	0.164	0.242	0.202	1.505	2.219	1.85	0	0	0	0	0	0	0.621	0.903	0.737	5.69	8.269	6.752				NEST	GKVFDGILKRLGDM	196	209	3	12	17.71	0
126	NEST	KRLGDMKA	204	211	2	6	0.79		1.713	1.527	1.59	31.37	27.964	29.113	0	0	0	0	0	0	1.745	2.062	1.703	31.958	37.76	31.199	0	0	0	0	0	0	2.175	2.434	2.239	39.828	44.587	41.003				NEST	KRLGDMKA	204	211	2	6	0.79	0
127	NEST	KRLGDMKADSD	204	214	2	9	0.77		2.427	2.82	3.032	29.629	34.438	37.02	0	0	0	0	0	0	2.61	2.748	2.9	31.866	33.549	35.406	0	0	0	0	0	0	3.39	3.241	3.393	41.386	39.578	41.427				NEST	KRLGDMKADSD	204	214	2	9	0.77	0
128	NEST	KRLGDMKADSDD	204	215	2	10	1.4		2.428	2.725	2.71	26.682	29.948	29.776	0	0	0	0	0	0	2.532	2.654	2.653	27.829	29.162	29.15	0	0	0	0	0	0	2.749	2.923	3.457	30.21	32.123	37.994				NEST	KRLGDMKADSDD	204	215	2	10	1.4	0
129	NEST	DFLGKKYKERQVDL	235	248	3	12	9.01		1.589	1.8	1.715	14.55	16.48	15.709	0	0	0	0	0	0	3.188	3.455	3.4	29.198	31.636	31.132	0	0	0	0	0	0	4.951	5.181	5.535	45.335	47.446	50.685				NEST	DFLGKKYKERQVDL	235	248	3	12	9.01	0
130	NEST	FLGKKYKERQVD	236	247	3	10	2.81		1.8	1.688	1.56	19.779	18.553	17.146	0	0	0	0	0	0	2.916	3.11	3.239	32.046	34.178	35.598	0	0	0	0	0	0	4.828	5.026	5.424	53.058	55.233	59.604				NEST	FLGKKYKERQVD	236	247	3	10	2.81	0
131	NEST	FLGKKYKERQVDL	236	248	2	11	6.2		1.054	1.188	1.165	10.528	11.866	11.64	0	0	0	0	0	0	2.4	2.635	2.611	23.972	26.327	26.084	0	0	0	0	0	0	3.846	3.937	4.334	38.423	39.335	43.295				NEST	FLGKKYKERQVDL	236	248	2	11	6.2	0
132	NEST	LGKKYKERQVDL	237	248	3	10	3.54		1.026	0.903	0.852	11.278	9.925	9.367	0	0	0	0	0	0	2.215	2.516	2.486	24.339	27.646	27.319	0	0	0	0	0	0	3.792	4.055	4.384	41.675	44.559	48.18				NEST	LGKKYKERQVDL	237	248	3	10	3.54	0
133	NEST	GKKYKERQVDL	238	248	3	9	2.37		0.694	0.737	0.663	8.477	8.993	8.091	0	0	0	0	0	0	2.027	2.347	2.287	24.75	28.661	27.927	0	0	0	0	0	0	3.606	3.861	4.147	44.034	47.146	50.634				NEST	GKKYKERQVDL	238	248	3	9	2.37	0
134	NEST	YRMALKF	249	255	2	5	11.93		0.008	0.039	0.022	0.184	0.853	0.491	0	0	0	0	0	0	0.022	0.035	0.019	0.476	0.773	0.418	0	0	0	0	0	0	0.004	0.017	0.019	0.077	0.363	0.408				NEST	YRMALKF	249	255	2	5	11.93	0
135	NEST	YRMALKFYPKT	249	259	3	8	9.98		1.076	1.275	1.201	14.785	17.513	16.498	0	0	0	0	0	0	1.663	1.621	1.57	22.845	22.272	21.571	0	0	0	0	0	0	1.598	1.586	1.597	21.957	21.788	21.934				NEST	YRMALKFYPKT	249	259	3	8	9.98	0
136	NEST	YRMALKFYPKTYE	249	261	3	10	11.11		2.038	2.313	2.054	22.392	25.421	22.571	0	0	0	0	0	0	2.92	2.95	2.916	32.089	32.416	32.046	0	0	0	0	0	0	3.011	3.013	3.168	33.088	33.115	34.811				NEST	YRMALKFYPKTYE	249	261	3	10	11.11	0
137	NEST	YRMALKFYPKTYEKAANE	249	266	3	15	9.4		3.694	4.164	3.966	27.061	30.505	29.055	0	0	0	0	0	0	5.417	5.518	5.44	39.688	40.428	39.851	0	0	0	0	0	0	5.815	5.82	6.172	42.601	42.641	45.217				NEST	YRMALKFYPKTYEKAANE	249	266	3	15	9.4	0
138	NEST	YRMALKFYPKTYEKAANE	249	266	4	15	9.4		3.681	4.157	3.977	26.97	30.454	29.135	0	0	0	0	0	0	5.323	5.506	5.403	38.993	40.337	39.581	0	0	0	0	0	0	5.843	5.773	6.173	42.806	42.292	45.225				NEST	YRMALKFYPKTYEKAANE	249	266	4	15	9.4	0
139	NEST	YRMALKFYPKTYEKAANEA	249	267	3	16	9.75		3.559	4.298	3.968	24.441	29.521	27.25	0	0	0	0	0	0	5.575	5.788	5.769	38.292	39.754	39.622	0	0	0	0	0	0	6.587	7.396	7.001	45.24	50.797	48.087				NEST	YRMALKFYPKTYEKAANEA	249	267	3	16	9.75	0
140	NEST	YRMALKFYPKTYEKAANEA	249	267	4	16	9.75		3.736	4.258	4.132	25.663	29.245	28.378	0	0	0	0	0	0	5.74	5.889	5.92	39.42	40.447	40.662	0	0	0	0	0	0	6.761	6.896	7.208	46.434	47.364	49.508				NEST	YRMALKFYPKTYEKAANEA	249	267	4	16	9.75	0
141	NEST	KFYPKT	254	259	1	3	1.78		1.272	1.487	1.493	46.582	54.473	54.696	0	0	0	0	0	0	1.897	1.894	1.952	69.5	69.387	71.497	0	0	0	0	0	0	1.867	1.941	1.972	68.399	71.106	72.221				NEST	KFYPKT	254	259	1	3	1.78	0
142	NEST	KFYPKTYE	254	261	2	5	5.32		2.173	2.436	2.349	47.75	53.528	51.624	0	0	0	0	0	0	3.141	3.159	3.237	69.03	69.433	71.147	0	0	0	0	0	0	3.151	3.289	3.519	69.246	72.296	77.337				NEST	KFYPKTYE	254	261	2	5	5.32	0
143	NEST	KFYPKTYEKAAN	254	265	2	9	3.37		4.203	4.792	4.817	51.317	58.508	58.821	0	0	0	0	0	0	6.082	6.263	6.246	74.258	76.477	76.262	0	0	0	0	0	0	6.399	6.434	6.62	78.132	78.557	80.836				NEST	KFYPKTYEKAAN	254	265	2	9	3.37	0
144	NEST	KFYPKTYEKAAN	254	265	3	9	3.37		4.142	4.733	4.676	50.57	57.785	57.098	0	0	0	0	0	0	6.037	6.195	6.174	73.717	75.642	75.379	0	0	0	0	0	0	6.318	6.378	6.674	77.137	77.878	81.491				NEST	KFYPKTYEKAAN	254	265	3	9	3.37	0
145	NEST	KFYPKTYEKAANE	254	266	3	10	4.21		4.135	4.712	4.611	45.436	51.777	50.67	0	0	0	0	0	0	6.147	6.38	6.325	67.55	70.11	69.502	0	0	0	0	0	0	6.78	6.861	7.135	74.506	75.398	78.41				NEST	KFYPKTYEKAANE	254	266	3	10	4.21	0
146	NEST	KFYPKTYEKAANEA	254	267	2	11	5		4.002	4.392	4.464	39.979	43.878	44.595	0	0	0	0	0	0	6.333	6.404	6.328	63.265	63.979	63.214	0	0	0	0	0	0	7.526	7.788	7.945	75.18	77.8	79.37				NEST	KFYPKTYEKAANEA	254	267	2	11	5	0
147	NEST	KFYPKTYEKAANEAD	254	268	3	12	5.1		4.25	4.824	4.752	38.924	44.179	43.513	0	0	0	0	0	0	6.498	6.848	6.797	59.509	62.712	62.246	0	0	0	0	0	0	8.226	8.507	8.694	75.328	77.906	79.613				NEST	KFYPKTYEKAANEAD	254	268	3	12	5.1	0
148	NEST	YPKTYEKAANE	256	266	2	9	3.18		4.166	4.605	4.483	50.872	56.228	54.744	0	0	0	0	0	0	5.973	6.235	6.2	72.93	76.134	75.698	0	0	0	0	0	0	6.698	6.798	6.955	81.783	83.003	84.924				NEST	YPKTYEKAANE	256	266	2	9	3.18	0
149	NEST	YPKTYEKAANEA	256	267	2	10	4.1		4.133	4.682	4.663	45.42	51.456	51.245	0	0	0	0	0	0	5.975	6.177	6.507	65.66	67.877	71.504	0	0	0	0	0	0	7.455	7.529	8.058	81.928	82.737	88.552				NEST	YPKTYEKAANEA	256	267	2	10	4.1	0
150	NEST	ITWFAVSWNDRGL	284	296	2	11	19.28		2.985	3.284	3.211	29.817	32.806	32.074	0	0	0	0	0	0	4.27	4.589	4.544	42.661	45.843	45.396	0	0	0	0	0	0	5.863	6.151	6.712	58.57	61.452	67.057				NEST	ITWFAVSWNDRGL	284	296	2	11	19.28	0
151	NEST	ITWFAVSWNDRGLEVL	284	299	2	14	19.76		5.49	5.989	5.736	43.095	47.013	45.023	0	0	0	0	0	0	7.089	7.202	7.168	55.645	56.534	56.264	0	0	0	0	0	0	9.014	8.975	9.463	70.757	70.445	74.282				NEST	ITWFAVSWNDRGLEVL	284	299	2	14	19.76	0
152	NEST	WFAVSWNDRGLEVL	286	299	2	12	19.46		5.579	5.593	5.496	51.093	51.222	50.332	0	0	0	0	0	0	6.541	6.569	6.626	59.9	60.156	60.681	0	0	0	0	0	0	7.76	7.183	7.824	71.059	65.781	71.644				NEST	WFAVSWNDRGLEVL	286	299	2	12	19.46	0
153	NEST	FAVSWNDRGL	287	296	2	8	14.34		3.369	3.694	3.599	46.279	50.736	49.438	0	0	0	0	0	0	4.521	4.581	4.521	62.103	62.927	62.105	0	0	0	0	0	0	4.967	5.027	5.294	68.226	69.048	72.713				NEST	FAVSWNDRGL	287	296	2	8	14.34	0
154	NEST	FAVSWNDRGLE	287	297	2	9	13.68		3.732	3.996	4.035	45.569	48.793	49.273	0	0	0	0	0	0	4.84	4.945	4.831	59.097	60.375	58.987	0	0	0	0	0	0	5.349	5.384	5.554	65.315	65.741	67.816				NEST	FAVSWNDRGLE	287	297	2	9	13.68	0
155	NEST	FAVSWNDRGLEV	287	298	2	10	15.73		4.77	5.278	5.069	52.422	57.997	55.705	0	0	0	0	0	0	6.157	6.235	6.228	67.66	68.513	68.439	0	0	0	0	0	0	6.451	6.712	6.992	70.892	73.755	76.83				NEST	FAVSWNDRGLEV	287	298	2	10	15.73	0
156	NEST	FAVSWNDRGLEVL	287	299	2	11	17.75		5.403	5.803	5.667	53.972	57.97	56.616	0	0	0	0	0	0	6.621	6.701	6.611	66.144	66.946	66.041	0	0	0	0	0	0	7.057	7.133	7.391	70.502	71.254	73.839				NEST	FAVSWNDRGLEVL	287	299	2	11	17.75	0
157	NEST	AVSWNDRGL	288	296	2	7	10.93		3.718	4.078	3.93	58.371	64.014	61.7	0	0	0	0	0	0	4.743	4.753	4.668	74.464	74.61	73.278	0	0	0	0	0	0	4.687	4.7	4.889	73.578	73.78	76.748				NEST	AVSWNDRGL	288	296	2	7	10.93	0
158	NEST	AVSWNDRGLE	288	297	2	8	10.16		4.101	4.399	4.275	56.329	60.428	58.727	0	0	0	0	0	0	5.081	5.062	4.959	69.789	69.535	68.121	0	0	0	0	0	0	5.04	5.041	5.228	69.23	69.242	71.82				NEST	AVSWNDRGLE	288	297	2	8	10.16	0
159	NEST	AVSWNDRGLEV	288	298	2	9	12.88		4.742	5.234	5.147	57.901	63.909	62.846	0	0	0	0	0	0	5.901	5.817	5.867	72.05	71.02	71.636	0	0	0	0	0	0	5.749	5.772	6.113	70.201	70.474	74.64				NEST	AVSWNDRGLEV	288	298	2	9	12.88	0
160	NEST	AVSWNDRGLEVL	288	299	2	10	15.72		5.255	5.574	5.492	57.748	61.25	60.348	0	0	0	0	0	0	6.12	6.101	6.046	67.255	67.043	66.434	0	0	0	0	0	0	5.994	5.999	6.297	65.867	65.925	69.2				NEST	AVSWNDRGLEVL	288	299	2	10	15.72	0
161	NEST	VSWNDRGLEVL	289	299	2	9	15.12		0	4.354	0	0	53.166	0	0	0	0	0	0	0	4.759	4.5	4.564	58.108	54.943	55.73	0	0	0	0	0	0	0	0	4.472	0	0	54.598				NEST	VSWNDRGLEVL	289	299	2	9	15.12	0
162	NEST	NDRGLEVL	292	299	2	6	10.11		3.856	3.811	3.914	70.618	69.8	71.691	0	0	0	0	0	0	3.75	3.742	3.627	68.689	68.534	66.423	0	0	0	0	0	0	3.582	3.613	3.905	65.612	66.181	71.517				NEST	NDRGLEVL	292	299	2	6	10.11	0
163	NEST	VLFQGPGAAE	298	307	1	7	10.39		5.285	5.09	5.113	82.961	79.903	80.271	0	0	0	0	0	0	5.048	5.074	4.902	79.243	79.657	76.962	0	0	0	0	0	0	4.929	4.963	5.067	77.374	77.916	79.549				NEST	VLFQGPGAAE	298	307	1	7	10.39	0
164	NEST	VLFQGPGAAED	298	308	1	8	10.46		5.072	5.295	5.327	69.668	72.732	73.174	0	0	0	0	0	0	4.918	4.866	4.934	67.558	66.847	67.776	0	0	0	0	0	0	5.017	5.202	5.531	68.918	71.452	75.98				NEST	VLFQGPGAAED	298	308	1	8	10.46	0
165	NEST	VLFQGPGAAEDQVD	298	311	2	11	11.5		7.823	7.638	7.759	78.152	76.306	77.509	0	0	0	0	0	0	7.427	7.306	7.503	74.195	72.989	74.958	0	0	0	0	0	0	7.386	7.467	7.551	73.786	74.594	75.436				NEST	VLFQGPGAAEDQVD	298	311	2	11	11.5	0
166	NEST	VLFQGPGAAEDQVDPRL	298	314	2	13	13.54		8.282	8.657	9.012	70.012	73.174	76.176	0	0	0	0	0	0	8.886	9.041	8.294	75.118	76.427	70.108	0	0	0	0	0	0	8.275	8.371	9	69.951	70.764	76.079				NEST	VLFQGPGAAEDQVDPRL	298	314	2	13	13.54	0
167	NEST	LFQGPGAAEDQVD	299	311	2	10	9.54		6.607	6.959	6.866	72.603	76.469	75.448	0	0	0	0	0	0	6.351	6.731	6.474	69.79	73.971	71.14	0	0	0	0	0	0	6.619	6.571	6.605	72.737	72.204	72.587				NEST	LFQGPGAAEDQVD	299	311	2	10	9.54	0
168	NEST	LFQGPGAAEDQVDPRL	299	314	2	12	12.05		6.719	7.606	7.446	61.528	69.649	68.186	0	0	0	0	0	0	7.195	7.525	7.197	65.885	68.909	65.911	0	0	0	0	0	0	7.23	7.558	7.113	66.213	69.212	65.139				NEST	LFQGPGAAEDQVDPRL	299	314	2	12	12.05	0
169	NEST	FQGPGAAED	300	308	1	6	4.67		4.362	4.315	4.427	79.89	79.032	81.079	0	0	0	0	0	0	4.355	4.264	4.187	79.763	78.094	76.687	0	0	0	0	0	0	4.227	4.229	4.364	77.418	77.461	79.935				NEST	FQGPGAAED	300	308	1	6	4.67	0
170	NEST	FQGPGAAEDQVD	300	311	1	9	7.19		6.669	6.698	6.834	81.433	81.788	83.447	0	0	0	0	0	0	6.584	6.549	6.615	80.392	79.967	80.769	0	0	0	0	0	0	6.479	6.45	6.622	79.112	78.757	80.853				NEST	FQGPGAAEDQVD	300	311	1	9	7.19	0
171	NEST	FQGPGAAEDQVDPRL	300	314	3	11	10.28		6.905	7.154	7.024	68.977	71.467	70.17	0	0	0	0	0	0	7.127	6.991	6.946	71.196	69.838	69.391	0	0	0	0	0	0	6.914	6.848	7.127	69.072	68.413	71.201				NEST	FQGPGAAEDQVDPRL	300	314	3	11	10.28	0
172	NEST	DQVDPRL	308	314	2	4	5.8		2.957	2.977	2.967	81.227	81.789	81.501	0	0	0	0	0	0	2.902	2.902	2.843	79.732	79.727	78.109	0	0	0	0	0	0	2.876	2.879	2.926	79.017	79.106	80.393				NEST	DQVDPRL	308	314	2	4	5.8	0
173	NEST	DQVDPRLIDGKH	308	319	3	9	5.32		6.07	6.189	6.375	74.113	75.566	77.834	0	0	0	0	0	0	6.117	6.249	6.291	74.692	76.303	76.814	0	0	0	0	0	0	6.073	6.12	6.521	74.148	74.721	79.625				NEST	DQVDPRLIDGKH	308	319	3	9	5.32	0
174	NEST	PRLIDGKH	312	319	2	6	0.08		3.871	3.783	3.777	70.906	69.287	69.17	0	0	0	0	0	0	3.547	3.77	3.709	64.956	69.047	67.939	0	0	0	0	0	0	3.623	3.443	4.202	66.362	63.055	76.952				NEST	PRLIDGKH	312	319	2	6	0.08	0
175	NEST-CD47 complex	KPTQGSCTL	1	9	2	7	4.23		3.876	3.963	4.134	60.841	62.211	64.892	0	0	0	0	0	0	4.646	5.133	4.62	72.943	80.582	72.529	0	0	0	0	0	0	4.913	5.013	5.632	77.129	78.701	88.408				NEST-CD47 complex	KPTQGSCTL	1	9	2	7	4.23	0
176	NEST-CD47 complex	KPTQGSCTLTDEDISD	1	16	2	14	7.92		4.856	4.874	5.005	38.115	38.26	39.284	0	0	0	0	0	0	5.71	6.82	5.954	44.821	53.531	46.734	0	0	0	0	0	0	7.089	7.602	7.142	55.646	59.668	56.058				NEST-CD47 complex	KPTQGSCTLTDEDISD	1	16	2	14	7.92	0
177	NEST-CD47 complex	EDISDIKSAVQKASKAAVDD	12	31	3	18	13.38		5.066	5.105	4.762	30.931	31.167	29.07	0	0	0	0	0	0	6.625	7.314	7.006	40.443	44.65	42.772	0	0	0	0	0	0	0	9.58	9.466	0	58.488	57.792				NEST-CD47 complex	EDISDIKSAVQKASKAAVDD	12	31	3	18	13.38	0
178	NEST-CD47 complex	DISDIKSAVQKASKAAVD	13	30	3	16	12.7		4.489	4.412	4.421	30.834	30.301	30.364	0	0	0	0	0	0	5.972	6.831	6.706	41.017	46.917	46.059	0	0	0	0	0	0	7.037	7.221	7.065	48.333	49.595	48.525				NEST-CD47 complex	DISDIKSAVQKASKAAVD	13	30	3	16	12.7	0
179	NEST-CD47 complex	DISDIKSAVQKASKAAVDD	13	31	3	17	13.17		4.446	4.707	4.697	28.742	30.427	30.36	0	0	0	0	0	0	6.205	6.575	6.501	40.11	42.5	42.024	0	0	0	0	0	0	8.527	9.046	8.884	55.118	58.475	57.426				NEST-CD47 complex	DISDIKSAVQKASKAAVDD	13	31	3	17	13.17	0
180	NEST-CD47 complex	ISDIKSAVQKASKAAVDD	14	31	3	16	9.29		3.984	4.162	4.216	27.362	28.584	28.958	0	0	0	0	0	0	5.466	5.93	5.941	37.543	40.726	40.807	0	0	0	0	0	0	7.776	8.159	8.363	53.404	56.037	57.44				NEST-CD47 complex	ISDIKSAVQKASKAAVDD	14	31	3	16	9.29	0
181	NEST-CD47 complex	DIKSAVQKASKAAVDD	16	31	3	14	9.55		3.724	4.026	3.85	29.231	31.598	30.222	0	0	0	0	0	0	5.22	5.444	5.531	40.973	42.735	43.412	0	0	0	0	0	0	7.597	8.214	8.092	59.632	64.472	63.516				NEST-CD47 complex	DIKSAVQKASKAAVDD	16	31	3	14	9.55	0
182	NEST-CD47 complex	IKSAVQKASKAAVD	17	30	2	12	0.58		3.632	3.851	3.8	33.262	35.263	34.796	0	0	0	0	0	0	5.043	5.304	5.309	46.183	48.572	48.616	0	0	0	0	0	0	6.584	6.836	6.848	60.296	62.602	62.712				NEST-CD47 complex	IKSAVQKASKAAVD	17	30	2	12	0.58	0
183	NEST-CD47 complex	IKSAVQKASKAAVDD	17	31	3	13	1.93		3.875	4.151	4.138	32.753	35.091	34.977	0	0	0	0	0	0	5.351	5.56	5.612	45.229	46.999	47.436	0	0	0	0	0	0	6.813	7.072	7.207	57.588	59.783	60.918				NEST-CD47 complex	IKSAVQKASKAAVDD	17	31	3	13	1.93	0
184	NEST-CD47 complex	IKSAVQKASKAAVDDIVLDPTL	17	38	3	19	12.78		7.55	8.03	7.608	43.667	46.442	44.002	0	0	0	0	0	0	9.207	9.668	9.353	53.251	55.917	54.095	0	0	0	0	0	0	10.824	11.428	11.424	62.603	66.096	66.072				NEST-CD47 complex	IKSAVQKASKAAVDDIVLDPTL	17	38	3	19	12.78	0
185	NEST-CD47 complex	DIVLDPTL	31	38	2	5	14.38		2.244	2.158	2.17	49.309	47.421	47.681	0	0	0	0	0	0	2.197	2.348	2.345	48.291	51.603	51.531	0	0	0	0	0	0	2.66	3.115	2.791	58.452	68.467	61.347				NEST-CD47 complex	DIVLDPTL	31	38	2	5	14.38	0
186	NEST-CD47 complex	IVLDPTL	32	38	1	4	13		1.759	1.852	1.779	48.328	50.891	48.885	0	0	0	0	0	0	2.025	2.058	2.105	55.644	56.534	57.819	0	0	0	0	0	0	2.555	2.631	2.729	70.2	72.277	74.962				NEST-CD47 complex	IVLDPTL	32	38	1	4	13	0
187	NEST-CD47 complex	AKITASL	46	52	1	5	6.22		0.114	0.132	0.145	2.497	2.902	3.179	0	0	0	0	0	0	0.741	0.876	1.054	16.284	19.258	23.156	0	0	0	0	0	0	3.099	3.432	3.435	68.12	75.439	75.495				NEST-CD47 complex	AKITASL	46	52	1	5	6.22	0
188	NEST-CD47 complex	AKITASLKSVATE	46	58	3	11	6.57		0.12	0.234	0.209	1.197	2.341	2.091	0	0	0	0	0	0	0.623	1.138	1.316	6.224	11.372	13.15	0	0	0	0	0	0	5.097	6.198	6.373	50.915	61.923	63.67				NEST-CD47 complex	AKITASLKSVATE	46	58	3	11	6.57	0
189	NEST-CD47 complex	KITASLKSVATE	47	58	2	10	5.93		0.159	0.187	0	1.752	2.059	0	0	0	0	0	0	0	0.842	0	0.781	9.252	0	8.586	0	0	0	0	0	0	4.972	6.186	6.108	54.638	67.976	67.121				NEST-CD47 complex	KITASLKSVATE	47	58	2	10	5.93	0
190	NEST-CD47 complex	SLKSVATE	51	58	2	6	2.53		0.03	0.015	0.047	0.544	0.283	0.869	0	0	0	0	0	0	0.285	0.468	0.441	5.227	8.574	8.072	0	0	0	0	0	0	2.539	3.472	3.502	46.503	63.588	64.133				NEST-CD47 complex	SLKSVATE	51	58	2	6	2.53	0
191	NEST-CD47 complex	KSVATEIVQ	53	61	2	7	5.28		0.121	0.143	0.128	1.898	2.247	2.007	0	0	0	0	0	0	0.344	0.44	0.425	5.394	6.903	6.674	0	0	0	0	0	0	2.41	3.193	3.303	37.827	50.119	51.853				NEST-CD47 complex	KSVATEIVQ	53	61	2	7	5.28	0
192	NEST-CD47 complex	TEIVQMRDSA	57	66	2	8	6.82		2.602	2.62	3.229	35.738	35.995	44.349	0	0	0	0	0	0	3.47	3.874	3.416	47.671	53.208	46.917	0	0	0	0	0	0	4.364	0	4.63	59.945	0	63.605				NEST-CD47 complex	TEIVQMRDSA	57	66	2	8	6.82	0
193	NEST-CD47 complex	TEIVQMRDSAIST	57	69	2	11	9.01		2.186	2.219	2.45	21.839	22.169	24.479	0	0	0	0	0	0	3.707	4.092	4.006	37.033	40.876	40.021	0	0	0	0	0	0	4.607	4.665	4.665	46.021	46.599	46.599				NEST-CD47 complex	TEIVQMRDSAIST	57	69	2	11	9.01	0
194	NEST-CD47 complex	EIVQMRDSAIST	58	69	2	10	8.28		4.481	4.571	4.562	49.243	50.232	50.132	0	0	0	0	0	0	5.29	5.416	5.266	58.134	59.521	57.871	0	0	0	0	0	0	6.294	6.467	6.372	69.165	71.068	70.018				NEST-CD47 complex	EIVQMRDSAIST	58	69	2	10	8.28	0
195	NEST-CD47 complex	EIVQMRDSAISTD	58	70	2	11	8.33		4.867	4.831	4.872	48.621	48.258	48.666	0	0	0	0	0	0	5.607	5.903	5.575	56.015	58.968	55.699	0	0	0	0	0	0	6.511	7.883	6.57	65.044	78.756	65.631				NEST-CD47 complex	EIVQMRDSAISTD	58	70	2	11	8.33	0
196	NEST-CD47 complex	EIVQMRDSAISTDQ	58	71	2	12	8.06		6.139	5.543	0	56.218	50.764	0	0	0	0	0	0	0	6.462	0	6.297	59.173	0	57.664	0	0	0	0	0	0	0	7.522	7.283	0	68.884	66.697				NEST-CD47 complex	EIVQMRDSAISTDQ	58	71	2	12	8.06	0
197	NEST-CD47 complex	EIVQMRDSAISTDQVDQL	58	75	2	16	12.5		5.78	6.039	5.95	39.695	41.474	40.867	0	0	0	0	0	0	7.998	8.303	8.256	54.931	57.027	56.705	0	0	0	0	0	0	9.853	10.008	9.939	67.674	68.739	68.265				NEST-CD47 complex	EIVQMRDSAISTDQVDQL	58	75	2	16	12.5	0
198	NEST-CD47 complex	EIVQMRDSAISTDQVDQLKQNF	58	79	3	20	13.53		5.998	6.484	5.998	32.954	35.627	32.958	0	0	0	0	0	0	8.63	10.432	10.355	47.417	57.319	56.898	0	0	0	0	0	0	13.159	13.041	13.402	72.305	71.652	73.636				NEST-CD47 complex	EIVQMRDSAISTDQVDQLKQNF	58	79	3	20	13.53	0
199	NEST-CD47 complex	IVQMRDSA	59	66	1	6	4.28		2.879	3.046	3.026	52.731	55.789	55.421	0	0	0	0	0	0	3.514	3.751	3.733	64.352	68.705	68.379	0	0	0	0	0	0	4.564	4.793	4.768	83.591	87.783	87.331				NEST-CD47 complex	IVQMRDSA	59	66	1	6	4.28	0
200	NEST-CD47 complex	IVQMRDSA	59	66	2	6	4.28		2.951	3.055	3.089	54.046	55.948	56.572	0	0	0	0	0	0	3.663	3.966	3.771	67.081	72.644	69.071	0	0	0	0	0	0	4.711	4.85	4.744	86.287	88.829	86.888				NEST-CD47 complex	IVQMRDSA	59	66	2	6	4.28	0
201	NEST-CD47 complex	IVQMRDSAIST	59	69	2	9	6.7		4.676	4.744	4.78	57.091	57.923	58.364	0	0	0	0	0	0	5.603	5.749	5.596	68.41	70.198	68.327	0	0	0	0	0	0	6.676	6.752	6.685	81.513	82.448	81.622				NEST-CD47 complex	IVQMRDSAIST	59	69	2	9	6.7	0
202	NEST-CD47 complex	IVQMRDSAISTD	59	70	2	10	6.69		5.991	5.385	5.725	65.836	59.18	62.913	0	0	0	0	0	0	7.058	7.626	6.829	77.559	83.806	75.045	0	0	0	0	0	0	7.128	7.164	7.066	78.326	78.73	77.644				NEST-CD47 complex	IVQMRDSAISTD	59	70	2	10	6.69	0
203	NEST-CD47 complex	IVQMRDSAISTDQ	59	71	2	11	6.54		5.862	5.945	5.808	58.564	59.387	58.02	0	0	0	0	0	0	6.665	6.806	6.74	66.582	67.99	67.337	0	0	0	0	0	0	7.703	7.901	7.863	76.948	78.929	78.552				NEST-CD47 complex	IVQMRDSAISTDQ	59	71	2	11	6.54	0
204	NEST-CD47 complex	IVQMRDSAISTDQVDQL	59	75	3	15	11.63		5.352	5.934	5.657	39.212	43.469	41.447	0	0	0	0	0	0	7.894	8.143	8.12	57.829	59.654	59.488	0	0	0	0	0	0	9.796	9.772	9.766	71.765	71.59	71.542				NEST-CD47 complex	IVQMRDSAISTDQVDQL	59	75	3	15	11.63	0
205	NEST-CD47 complex	MRDSAIST	62	69	2	6	2.62		3.293	3.723	3.774	60.305	68.18	69.113	0	0	0	0	0	0	3.727	3.902	3.973	68.26	71.463	72.757	0	0	0	0	0	0	3.924	3.996	3.995	71.873	73.19	73.172				NEST-CD47 complex	MRDSAIST	62	69	2	6	2.62	0
206	NEST-CD47 complex	MRDSAISTD	62	70	2	7	2.65		3.541	4.515	4.187	55.59	70.886	65.729	0	0	0	0	0	0	4.144	4.558	4.39	65.062	71.549	68.915	0	0	0	0	0	0	4.196	4.61	4.572	65.868	72.365	71.771				NEST-CD47 complex	MRDSAISTD	62	70	2	7	2.65	0
207	NEST-CD47 complex	MRDSAISTDQ	62	71	2	8	2.8		4.595	0	4.892	63.117	0	67.204	0	0	0	0	0	0	5.15	5.441	4.838	70.744	74.745	66.456	0	0	0	0	0	0	5.072	4.941	5.014	69.675	67.869	68.873				NEST-CD47 complex	MRDSAISTDQ	62	71	2	8	2.8	0
208	NEST-CD47 complex	MRDSAISTDQVDQL	62	75	2	12	10		4.912	5.139	5.153	44.982	47.063	47.191	0	0	0	0	0	0	6.822	7.101	6.929	62.477	65.024	63.453	0	0	0	0	0	0	7.905	7.851	7.751	72.386	71.896	70.984				NEST-CD47 complex	MRDSAISTDQVDQL	62	75	2	12	10	0
209	NEST-CD47 complex	MRDSAISTDQVDQLKQNF	62	79	3	16	11.95		4.992	5.073	5.295	34.288	34.842	36.369	0	0	0	0	0	0	8.451	9.047	9.227	58.044	62.139	63.37	0	0	0	0	0	0	11.321	11.217	11.246	77.755	77.041	77.237				NEST-CD47 complex	MRDSAISTDQVDQLKQNF	62	79	3	16	11.95	0
210	NEST-CD47 complex	RDSAISTDQVDQL	63	75	2	11	9.16		4.927	5.318	5.557	49.225	53.123	55.513	0	0	0	0	0	0	6.961	7.35	7.048	69.539	73.422	70.408	0	0	0	0	0	0	8.053	8.172	8.247	80.446	81.64	82.389				NEST-CD47 complex	RDSAISTDQVDQL	63	75	2	11	9.16	0
211	NEST-CD47 complex	RDSAISTDQVDQLKQNF	63	79	2	15	11.4		4.567	4.889	4.812	33.46	35.814	35.256	0	0	0	0	0	0	7.723	8.672	8.481	56.576	63.533	62.131	0	0	0	0	0	0	10.988	11.057	11.07	80.497	81.001	81.097				NEST-CD47 complex	RDSAISTDQVDQLKQNF	63	79	2	15	11.4	0
212	NEST-CD47 complex	RDSAISTDQVDQLKQNFE	63	80	3	16	11.59		7.417	8.068	7.807	50.938	55.411	53.619	0	0	0	0	0	0	10.864	11.463	11.636	74.616	78.729	79.92	0	0	0	0	0	0	13.816	13.801	13.649	94.889	94.784	93.746				NEST-CD47 complex	RDSAISTDQVDQLKQNFE	63	80	3	16	11.59	0
213	NEST-CD47 complex	SAISTDQVDQL	65	75	2	9	10.32		3.981	4.082	4.066	48.604	49.845	49.644	0	0	0	0	0	0	5.997	6.294	6.362	73.218	76.856	77.684	0	0	0	0	0	0	6.794	6.867	6.771	82.951	83.845	82.669				NEST-CD47 complex	SAISTDQVDQL	65	75	2	9	10.32	0
214	NEST-CD47 complex	ISTDQVDQLKQNF	67	79	2	11	11.96		3.045	3.32	3.295	30.418	33.168	32.913	0	0	0	0	0	0	6.152	6.787	6.806	61.463	67.804	67.989	0	0	0	0	0	0	8.946	8.933	8.962	89.374	89.241	89.528				NEST-CD47 complex	ISTDQVDQLKQNF	67	79	2	11	11.96	0
215	NEST-CD47 complex	ISTDQVDQLKQNFE	67	80	2	12	12.23		2.492	3.469	3.015	22.818	31.766	27.606	0	0	0	0	0	0	6.164	6.909	6.035	56.45	63.27	55.264	0	0	0	0	0	0	9.303	9.552	9.738	85.193	87.469	89.179				NEST-CD47 complex	ISTDQVDQLKQNFE	67	80	2	12	12.23	0
216	NEST-CD47 complex	DQVDQL	70	75	1	4	7.51		0.72	0.853	0.87	19.773	23.437	23.895	0	0	0	0	0	0	2.201	2.381	2.393	60.477	65.405	65.739	0	0	0	0	0	0	3.024	3.036	3.065	83.065	83.419	84.216				NEST-CD47 complex	DQVDQL	70	75	1	4	7.51	0
217	NEST-CD47 complex	DQVDQLKQNF	70	79	2	8	10.3		1.246	1.472	1.535	17.12	20.218	21.091	0	0	0	0	0	0	4.147	4.69	4.809	56.959	64.422	66.059	0	0	0	0	0	0	6.944	7.049	6.926	95.387	96.825	95.139				NEST-CD47 complex	DQVDQLKQNF	70	79	2	8	10.3	0
218	NEST-CD47 complex	DQVDQLKQNFE	70	80	2	9	10.38		1.304	1.558	1.539	15.92	19.022	18.795	0	0	0	0	0	0	4.524	5.2	5.09	55.242	63.491	62.154	0	0	0	0	0	0	7.805	7.85	7.944	95.293	95.845	97.001				NEST-CD47 complex	DQVDQLKQNFE	70	80	2	9	10.38	0
219	NEST-CD47 complex	DQVDQLKQNFEDQVNQ	70	85	3	14	13.26		1.552	1.738	1.798	12.18	13.641	14.111	0	0	0	0	0	0	5.307	5.78	5.537	41.657	45.37	43.46	0	0	0	0	0	0	11.19	11.392	11.61	87.835	89.42	91.13				NEST-CD47 complex	DQVDQLKQNFEDQVNQ	70	85	3	14	13.26	0
220	NEST-CD47 complex	QVDQLKQNFEDQVNQ	71	85	2	13	9.44		0.89	0.944	0.952	7.522	7.979	8.045	0	0	0	0	0	0	2.923	3.567	3.58	24.708	30.154	30.265	0	0	0	0	0	0	8.49	9.199	9.31	71.769	77.763	78.699				NEST-CD47 complex	QVDQLKQNFEDQVNQ	71	85	2	13	9.44	0
221	NEST-CD47 complex	VDQLKQNF	72	79	2	6	7.24		0.488	0.497	0.58	8.94	9.111	10.617	0	0	0	0	0	0	1.969	2.178	2.361	36.057	39.892	43.243	0	0	0	0	0	0	4.278	4.565	4.409	78.358	83.603	80.759				NEST-CD47 complex	VDQLKQNF	72	79	2	6	7.24	0
222	NEST-CD47 complex	VDQLKQNFEDQVNQ	72	85	2	12	8.61		0.548	0.672	0.594	5.017	6.155	5.441	0	0	0	0	0	0	2.401	2.822	3.075	21.983	25.846	28.158	0	0	0	0	0	0	7.4	8.24	8.223	67.769	75.458	75.302				NEST-CD47 complex	VDQLKQNFEDQVNQ	72	85	2	12	8.61	0
223	NEST-CD47 complex	KQNFEDQVNQIVKSRD	76	91	3	14	11.33		2.272	2.378	2.313	17.834	18.664	18.157	0	0	0	0	0	0	3.298	3.91	3.726	25.891	30.693	29.244	0	0	0	0	0	0	8.116	9.122	9.062	63.704	71.601	71.13				NEST-CD47 complex	KQNFEDQVNQIVKSRD	76	91	3	14	11.33	0
224	NEST-CD47 complex	KQNFEDQVNQIVKSRDIF	76	93	3	16	16.12		2.162	2.22	2.236	14.846	15.246	15.359	0	0	0	0	0	0	3.947	4.965	4.845	27.107	34.098	33.279	0	0	0	0	0	0	8.326	9.933	9.712	57.181	68.221	66.702				NEST-CD47 complex	KQNFEDQVNQIVKSRDIF	76	93	3	16	16.12	0
225	NEST-CD47 complex	KQNFEDQVNQIVKSRDIFE	76	94	4	17	16.14		2.124	2.433	2.326	13.731	15.725	15.035	0	0	0	0	0	0	4.433	5.273	5.316	28.658	34.083	34.361	0	0	0	0	0	0	9.353	10.645	10.873	60.462	68.81	70.284				NEST-CD47 complex	KQNFEDQVNQIVKSRDIFE	76	94	4	17	16.14	0
226	NEST-CD47 complex	EDQVNQIVKSRD	80	91	3	10	5.41		2.092	2.124	2.151	22.994	23.336	23.642	0	0	0	0	0	0	2.946	3.197	3.177	32.376	35.131	34.907	0	0	0	0	0	0	6.203	6.908	6.809	68.162	75.909	74.822				NEST-CD47 complex	EDQVNQIVKSRD	80	91	3	10	5.41	0
227	NEST-CD47 complex	EDQVNQIVKSRDIF	80	93	3	12	12.45		1.836	1.935	1.939	16.817	17.72	17.755	0	0	0	0	0	0	3.543	4.027	4.018	32.445	36.876	36.797	0	0	0	0	0	0	6.738	7.714	7.685	61.706	70.64	70.377				NEST-CD47 complex	EDQVNQIVKSRDIF	80	93	3	12	12.45	0
228	NEST-CD47 complex	EDQVNQIVKSRDIFE	80	94	3	13	12.45		1.975	2.169	2.098	16.698	18.336	17.733	0	0	0	0	0	0	4.125	4.692	4.734	34.868	39.66	40.015	0	0	0	0	0	0	7.68	8.471	8.305	64.924	71.609	70.199				NEST-CD47 complex	EDQVNQIVKSRDIFE	80	94	3	13	12.45	0
229	NEST-CD47 complex	DQVNQIVKSRDIF	81	93	3	11	12.07		1.788	1.923	1.895	17.863	19.214	18.929	0	0	0	0	0	0	3.485	4.014	3.985	34.817	40.097	39.812	0	0	0	0	0	0	6.687	7.659	7.485	66.799	76.513	74.775				NEST-CD47 complex	DQVNQIVKSRDIF	81	93	3	11	12.07	0
230	NEST-CD47 complex	DQVNQIVKSRDIFE	81	94	3	12	12.12		1.835	1.934	1.939	16.806	17.711	17.752	0	0	0	0	0	0	3.543	4.029	4.019	32.447	36.891	36.802	0	0	0	0	0	0	6.742	7.713	7.713	61.737	70.635	70.634				NEST-CD47 complex	DQVNQIVKSRDIFE	81	94	3	12	12.12	0
231	NEST-CD47 complex	IVKSRDIF	86	93	2	6	8.18		1.149	1.183	1.181	21.04	21.662	21.638	0	0	0	0	0	0	2.305	2.559	2.518	42.222	46.859	46.118	0	0	0	0	0	0	3.444	3.442	3.466	63.079	63.04	63.481				NEST-CD47 complex	IVKSRDIF	86	93	2	6	8.18	0
232	NEST-CD47 complex	IVKSRDIFE	86	94	2	7	7.71		1.27	1.331	1.332	19.931	20.888	20.913	0	0	0	0	0	0	2.762	3.073	3.019	43.356	48.243	47.392	0	0	0	0	0	0	4.006	4.078	3.994	62.893	64.018	62.698				NEST-CD47 complex	IVKSRDIFE	86	94	2	7	7.71	0
233	NEST-CD47 complex	IFEKQSGTQATKEHGEM	92	108	3	15	3.76		7.221	7.2	6.966	52.9	52.751	51.032	0	0	0	0	0	0	7.318	7.282	7.044	53.613	53.347	51.602	0	0	0	0	0	0	7.505	7.453	7.53	54.98	54.603	55.164				NEST-CD47 complex	IFEKQSGTQATKEHGEM	92	108	3	15	3.76	0
234	NEST-CD47 complex	IFEKQSGTQATKEHGEML	92	109	3	16	6.68		6.215	6.284	5.955	42.686	43.157	40.897	0	0	0	0	0	0	6.598	6.477	6.24	45.319	44.486	42.857	0	0	0	0	0	0	6.721	6.429	6.639	46.164	44.156	45.597				NEST-CD47 complex	IFEKQSGTQATKEHGEML	92	109	3	16	6.68	0
235	NEST-CD47 complex	IFEKQSGTQATKEHGEMLERMTAL	92	115	4	22	11.7		5.611	6.242	5.834	28.028	31.177	29.139	0	0	0	0	0	0	6.504	7.12	6.33	32.489	35.562	31.619	0	0	0	0	0	0	9.735	9.83	9.558	48.627	49.1	47.74				NEST-CD47 complex	IFEKQSGTQATKEHGEMLERMTAL	92	115	4	22	11.7	0
236	NEST-CD47 complex	EKQSGTQATKEHGEML	94	109	3	14	3.3		6.388	6.356	6.217	50.141	49.891	48.797	0	0	0	0	0	0	6.529	6.429	6.279	51.245	50.467	49.289	0	0	0	0	0	0	6.682	6.431	6.639	52.447	50.48	52.111				NEST-CD47 complex	EKQSGTQATKEHGEML	94	109	3	14	3.3	0
237	NEST-CD47 complex	EKQSGTQATKEHGEMLE	94	110	3	15	3.04		7.316	7.35	7.02	53.599	53.847	51.43	0	0	0	0	0	0	7.386	7.332	7.477	54.11	53.713	54.779	0	0	0	0	0	0	7.5	7.606	7.883	54.947	55.723	57.754				NEST-CD47 complex	EKQSGTQATKEHGEMLE	94	110	3	15	3.04	0
238	NEST-CD47 complex	KQSGTQATKEHGEML	95	109	2	13	3.06		5.636	5.694	5.459	47.643	48.132	46.144	0	0	0	0	0	0	5.779	5.69	5.664	48.847	48.099	47.878	0	0	0	0	0	0	5.941	5.93	6.021	50.223	50.125	50.893				NEST-CD47 complex	KQSGTQATKEHGEML	95	109	2	13	3.06	0
239	NEST-CD47 complex	LERMTAL	109	115	2	5	9.21		0.247	0.263	0.293	5.436	5.79	6.442	0	0	0	0	0	0	0.937	1.205	1.149	20.584	26.489	25.243	0	0	0	0	0	0	3.165	3.542	3.525	69.562	77.849	77.471				NEST-CD47 complex	LERMTAL	109	115	2	5	9.21	0
240	NEST-CD47 complex	LERMTALQV	109	117	2	7	10.9		0.109	0.731	0.283	1.713	11.476	4.45	0	0	0	0	0	0	0.672	1.748	1.189	10.547	27.442	18.662	0	0	0	0	0	0	4.047	4.448	4.634	63.534	69.821	72.753				NEST-CD47 complex	LERMTALQV	109	117	2	7	10.9	0
241	NEST-CD47 complex	LERMTALQVKVTEL	109	122	3	12	13.22		0.178	0.165	0.149	1.634	1.512	1.363	0	0	0	0	0	0	0.628	0.886	0.946	5.749	8.117	8.665	0	0	0	0	0	0	5.165	7.178	6.837	47.295	65.735	62.607				NEST-CD47 complex	LERMTALQVKVTEL	109	122	3	12	13.22	0
242	NEST-CD47 complex	ERMTALQ	110	116	2	5	4.11		0.043	0.026	-0.013	0.947	0.563	-0.29	0	0	0	0	0	0	0.407	0.393	0.656	8.956	8.63	14.427	0	0	0	0	0	0	3.304	4.068	3.599	72.611	89.417	79.096				NEST-CD47 complex	ERMTALQ	110	116	2	5	4.11	0
243	NEST-CD47 complex	ERMTALQVKVTEL	110	122	2	11	12.31		0.055	0.09	0.152	0.546	0.899	1.516	0	0	0	0	0	0	0.426	0.636	0.665	4.259	6.355	6.644	0	0	0	0	0	0	4.462	6.046	6.967	44.574	60.4	69.605				NEST-CD47 complex	ERMTALQVKVTEL	110	122	2	11	12.31	0
244	NEST-CD47 complex	TALQVKVTEL	113	122	2	8	11.21		0.012	0.033	0.035	0.167	0.453	0.487	0	0	0	0	0	0	0.261	0.413	0.428	3.59	5.676	5.88	0	0	0	0	0	0	3.128	4.631	4.689	42.961	63.608	64.409				NEST-CD47 complex	TALQVKVTEL	113	122	2	8	11.21	0
245	NEST-CD47 complex	LQVKVTE	115	121	2	5	5.03		0.017	0.011	0.024	0.368	0.242	0.526	0	0	0	0	0	0	0.166	0.29	0.276	3.653	6.371	6.074	0	0	0	0	0	0	1.978	2.98	3.013	43.47	65.494	66.213				NEST-CD47 complex	LQVKVTE	115	121	2	5	5.03	0
246	NEST-CD47 complex	LQVKVTEL	115	122	2	6	10.14		0.013	0.004	0.01	0.232	0.065	0.175	0	0	0	0	0	0	0.176	0.293	0.255	3.22	5.358	4.673	0	0	0	0	0	0	2.246	3.354	3.286	41.138	61.427	60.191				NEST-CD47 complex	LQVKVTEL	115	122	2	6	10.14	0
247	NEST-CD47 complex	LQVKVTELEQQIAKQTASM	115	133	3	17	16.04		0.904	1.021	1.033	5.843	6.599	6.68	0	0	0	0	0	0	2.467	3.212	2.86	15.945	20.766	18.489	0	0	0	0	0	0	9.198	11.003	10.694	59.458	71.124	69.128				NEST-CD47 complex	LQVKVTELEQQIAKQTASM	115	133	3	17	16.04	0
248	NEST-CD47 complex	QVKVTEL	116	122	2	5	7.26		0.021	0.019	0.032	0.46	0.415	0.706	0	0	0	0	0	0	0.175	0.305	0.285	3.836	6.708	6.255	0	0	0	0	0	0	1.987	2.988	3.013	43.68	65.674	66.214				NEST-CD47 complex	QVKVTEL	116	122	2	5	7.26	0
249	NEST-CD47 complex	QVKVTELEQQIAKQTASM	116	133	3	16	14.95		0.852	0.954	0.973	5.851	6.55	6.684	0	0	0	0	0	0	2.459	3.037	3.03	16.89	20.858	20.812	0	0	0	0	0	0	8.43	10.374	10.198	57.896	71.25	70.039				NEST-CD47 complex	QVKVTELEQQIAKQTASM	116	133	3	16	14.95	0
250	NEST-CD47 complex	LEQQIAKQTASM	122	133	2	10	6.74		0.854	0.896	0.916	9.38	9.844	10.068	0	0	0	0	0	0	2.2	2.593	2.793	24.17	28.489	30.69	0	0	0	0	0	0	5.97	7.109	7.21	65.606	78.123	79.234				NEST-CD47 complex	LEQQIAKQTASM	122	133	2	10	6.74	0
251	NEST-CD47 complex	EQQIAKQTASM	123	133	2	9	4.19		0.825	0.914	0.862	10.072	11.16	10.525	0	0	0	0	0	0	2.105	2.567	2.493	25.707	31.347	30.441	0	0	0	0	0	0	5.864	6.645	6.577	71.606	81.129	80.304				NEST-CD47 complex	EQQIAKQTASM	123	133	2	9	4.19	0
252	NEST-CD47 complex	YEDMAE	134	139	1	4	5.02		0.362	0.443	0.445	9.937	12.183	12.23	0	0	0	0	0	0	1.27	1.421	1.391	34.899	39.049	38.226	0	0	0	0	0	0	2.357	2.437	2.437	64.75	66.955	66.963				NEST-CD47 complex	YEDMAE	134	139	1	4	5.02	0
253	NEST-CD47 complex	YEDMAEL	134	140	1	5	12.15		0.285	0.371	0.369	6.262	8.148	8.111	0	0	0	0	0	0	1.066	1.232	1.218	23.419	27.068	26.759	0	0	0	0	0	0	2.41	2.603	2.612	52.971	57.201	57.415				NEST-CD47 complex	YEDMAEL	134	140	1	5	12.15	0
254	NEST-CD47 complex	SVRSYTKHMME	152	162	2	9	5.34		4.623	4.598	4.623	56.448	56.136	56.453	0	0	0	0	0	0	4.898	5.143	4.8	59.799	62.794	58.608	0	0	0	0	0	0	5.237	3.865	4.569	63.943	47.194	55.785				NEST-CD47 complex	SVRSYTKHMME	152	162	2	9	5.34	0
255	NEST-CD47 complex	RSYTKHMME	154	162	2	7	1.97		1.981	2.038	1.973	31.104	31.987	30.981	0	0	0	0	0	0	2.576	2.537	2.495	40.432	39.834	39.171	0	0	0	0	0	0	2.636	2.645	2.905	41.384	41.522	45.603				NEST-CD47 complex	RSYTKHMME	154	162	2	7	1.97	0
256	NEST-CD47 complex	RSYTKHMMEEKLEE	154	167	4	12	5.43		1.848	2.102	1.948	16.924	19.253	17.843	0	0	0	0	0	0	3.901	4.256	4.061	35.722	38.977	37.193	0	0	0	0	0	0	5.246	5.461	5.467	48.039	50.011	50.068				NEST-CD47 complex	RSYTKHMMEEKLEE	154	167	4	12	5.43	0
257	NEST-CD47 complex	YTKHMME	156	162	2	5	1.67		1.554	1.499	1.528	34.155	32.934	33.592	0	0	0	0	0	0	1.996	2.045	1.942	43.867	44.939	42.678	0	0	0	0	0	0	2.598	2.194	2.13	57.1	48.209	46.819				NEST-CD47 complex	YTKHMME	156	162	2	5	1.67	0
258	NEST-CD47 complex	YTKHMMEE	156	163	2	6	2.75		1.192	1.257	1.367	21.826	23.028	25.031	0	0	0	0	0	0	2.102	1.992	0	38.506	36.478	0	0	0	0	0	0	0	2.491	2.221	0	45.615	40.669	0				NEST-CD47 complex	YTKHMMEE	156	163	2	6	2.75	0
259	NEST-CD47 complex	EELMNKLETNY	166	176	2	9	12.72		1.307	1.322	1.298	15.96	16.137	15.854	0	0	0	0	0	0	2.376	2.789	2.663	29.011	34.053	32.517	0	0	0	0	0	0	5.454	5.695	5.473	66.589	69.535	66.826				NEST-CD47 complex	EELMNKLETNY	166	176	2	9	12.72	0
260	NEST-CD47 complex	LMNKLETN	168	175	2	6	4.41		0.318	0.671	0.369	5.826	12.294	6.751	0	0	0	0	0	0	1.404	1.547	1.905	25.706	28.338	34.893	0	0	0	0	0	0	3.733	4.16	4.213	68.365	76.196	77.169				NEST-CD47 complex	LMNKLETN	168	175	2	6	4.41	0
261	NEST-CD47 complex	LMNKLETNY	168	176	2	7	8.57		1.155	1.248	1.217	18.125	19.594	19.109	0	0	0	0	0	0	2.183	2.406	2.516	34.268	37.773	39.493	0	0	0	0	0	0	4.279	4.502	4.474	67.167	70.68	70.239				NEST-CD47 complex	LMNKLETNY	168	176	2	7	8.57	0
262	NEST-CD47 complex	LMNKLETNYRIYLGA	168	182	3	13	13.91		1.492	1.56	1.507	12.615	13.191	12.742	0	0	0	0	0	0	3.129	3.885	3.601	26.447	32.839	30.436	0	0	0	0	0	0	7.095	7.662	7.952	59.976	64.769	67.219				NEST-CD47 complex	LMNKLETNYRIYLGA	168	182	3	13	13.91	0
263	NEST-CD47 complex	MNKLETNY	169	176	2	6	7.09		0.497	0.619	0.794	9.105	11.333	14.538	0	0	0	0	0	0	1.881	2.698	2.759	34.457	49.405	50.53	0	0	0	0	0	0	4.294	4.449	4.588	78.642	81.491	84.032				NEST-CD47 complex	MNKLETNY	169	176	2	6	7.09	0
264	NEST-CD47 complex	NKLETNY	170	176	2	5	4.77		1.203	1.214	1.221	26.431	26.678	26.84	0	0	0	0	0	0	2.137	2.346	2.466	46.968	51.564	54.195	0	0	0	0	0	0	3.867	4	4.028	84.982	87.902	88.537				NEST-CD47 complex	NKLETNY	170	176	2	5	4.77	0
265	NEST-CD47 complex	NYRIYLGA	175	182	2	6	11.55		0.218	0.314	0.329	3.997	5.749	6.023	0	0	0	0	0	0	0.926	1.221	1.125	16.955	22.363	20.607	0	0	0	0	0	0	3.082	3.517	3.4	56.443	64.406	62.27				NEST-CD47 complex	NYRIYLGA	175	182	2	6	11.55	0
266	NEST-CD47 complex	YRIYLGA	176	182	2	5	11.24		0.028	0.253	0.172	0.626	5.564	3.776	0	0	0	0	0	0	0.488	0.709	0.537	10.732	15.58	11.805	0	0	0	0	0	0	2.387	2.849	2.835	52.456	62.612	62.298				NEST-CD47 complex	YRIYLGA	176	182	2	5	11.24	0
267	NEST-CD47 complex	YRIYLGAL	176	183	2	6	15.56		0.036	0.111	0.077	0.668	2.039	1.418	0	0	0	0	0	0	0.263	0.545	0.503	4.819	9.977	9.213	0	0	0	0	0	0	2.336	2.874	2.804	42.782	52.638	51.361				NEST-CD47 complex	YRIYLGAL	176	183	2	6	15.56	0
268	NEST-CD47 complex	RIYLGA	177	182	1	4	7.25		0.036	0.062	0.053	0.976	1.701	1.46	0	0	0	0	0	0	0.192	0.353	0.338	5.267	9.71	9.296	0	0	0	0	0	0	1.491	1.941	1.965	40.957	53.312	53.992				NEST-CD47 complex	RIYLGA	177	182	1	4	7.25	0
269	NEST-CD47 complex	RIYLGAL	177	183	2	5	13.42		-0.071	0.055	0.068	-1.563	1.212	1.488	0	0	0	0	0	0	0.184	0.399	0.362	4.037	8.769	7.965	0	0	0	0	0	0	1.625	2.095	2.082	35.705	46.047	45.748				NEST-CD47 complex	RIYLGAL	177	183	2	5	13.42	0
270	NEST-CD47 complex	RIYLGALRF	177	185	2	7	15.14		0.057	0.089	0.08	0.894	1.395	1.253	0	0	0	0	0	0	0.244	0.449	0.442	3.827	7.048	6.941	0	0	0	0	0	0	1.917	2.475	2.536	30.091	38.85	39.814				NEST-CD47 complex	RIYLGALRF	177	185	2	7	15.14	0
271	NEST-CD47 complex	RIYLGALRFLNHMND	177	191	4	13	15.64		0.849	0.791	0.915	7.177	6.683	7.731	0	0	0	0	0	0	1.215	1.505	1.398	10.27	12.721	11.818	0	0	0	0	0	0	2.86	3.49	3.311	24.174	29.503	27.99				NEST-CD47 complex	RIYLGALRFLNHMND	177	191	4	13	15.64	0
272	NEST-CD47 complex	GALRFLNHMNDQEL	181	194	2	12	13.51		1.914	1.831	1.893	17.524	16.765	17.333	0	0	0	0	0	0	2.274	2.364	2.25	20.822	21.652	20.602	0	0	0	0	0	0	3.3	3.575	3.571	30.22	32.742	32.698				NEST-CD47 complex	GALRFLNHMNDQEL	181	194	2	12	13.51	0
273	NEST-CD47 complex	LRFLNHMND	183	191	2	7	9.46		0.577	0.567	0.55	9.053	8.897	8.627	0	0	0	0	0	0	0.989	1.003	0.935	15.527	15.743	14.679	0	0	0	0	0	0	1.304	1.384	1.365	20.472	21.731	21.421				NEST-CD47 complex	LRFLNHMND	183	191	2	7	9.46	0
274	NEST-CD47 complex	LRFLNHMNDQEL	183	194	3	10	12.49		1.555	1.517	1.483	17.085	16.665	16.3	0	0	0	0	0	0	1.773	1.805	1.694	19.479	19.841	18.618	0	0	0	0	0	0	2.473	2.546	2.534	27.181	27.976	27.843				NEST-CD47 complex	LRFLNHMNDQEL	183	194	3	10	12.49	0
275	NEST-CD47 complex	RFLNHMNDQEL	184	194	2	9	9.42		1.68	1.673	1.595	20.51	20.425	19.479	0	0	0	0	0	0	1.899	1.948	1.889	23.189	23.779	23.063	0	0	0	0	0	0	2.594	2.615	2.648	31.677	31.933	32.331				NEST-CD47 complex	RFLNHMNDQEL	184	194	2	9	9.42	0
276	NEST-CD47 complex	LNHMNDQEL	186	194	2	7	6.86		2.049	1.998	1.973	32.16	31.365	30.978	0	0	0	0	0	0	2.333	2.445	2.316	36.618	38.39	36.357	0	0	0	0	0	0	3.186	3.104	3.048	50.011	48.732	47.852				NEST-CD47 complex	LNHMNDQEL	186	194	2	7	6.86	0
277	NEST-CD47 complex	QELIGKVFDGIL	192	203	2	10	18.78		-0.003	-0.015	-0.045	-0.028	-0.163	-0.493	0	0	0	0	0	0	0.056	0.146	0.099	0.615	1.602	1.083	0	0	0	0	0	0	0.566	0.75	0.624	6.225	8.245	6.859				NEST-CD47 complex	QELIGKVFDGIL	192	203	2	10	18.78	0
278	NEST-CD47 complex	LIGKVFDGIL	194	203	2	8	16.93		0	0.058	-0.013	0	0.791	-0.177	0	0	0	0	0	0	0.058	0.014	0.017	0.798	0.197	0.236	0	0	0	0	0	0	0.116	0.198	0.156	1.589	2.72	2.139				NEST-CD47 complex	LIGKVFDGIL	194	203	2	8	16.93	0
279	NEST-CD47 complex	IGKVFDGIL	195	203	2	7	15.01		0.033	0.023	0.021	0.515	0.358	0.337	0	0	0	0	0	0	0.024	0.041	0.026	0.373	0.645	0.409	0	0	0	0	0	0	0.03	0.03	0.026	0.463	0.469	0.404				NEST-CD47 complex	IGKVFDGIL	195	203	2	7	15.01	0
280	NEST-CD47 complex	IGKVFDGILKRLGDM	195	209	3	13	17.77		0.143	0.132	0.125	1.211	1.112	1.056	0	0	0	0	0	0	0.311	0.418	0.414	2.626	3.533	3.498	0	0	0	0	0	0	1.061	1.212	1.208	8.965	10.248	10.208				NEST-CD47 complex	IGKVFDGILKRLGDM	195	209	3	13	17.77	0
281	NEST-CD47 complex	IGKVFDGILKRLGDMKA	195	211	4	15	16.6		1.716	1.726	1.715	12.568	12.643	12.567	0	0	0	0	0	0	1.927	1.934	1.985	14.12	14.172	14.545	0	0	0	0	0	0	2.592	2.839	2.871	18.989	20.796	21.036				NEST-CD47 complex	IGKVFDGILKRLGDMKA	195	211	4	15	16.6	0
282	NEST-CD47 complex	IGKVFDGILKRLGDMKADSD	195	214	4	18	16.36		2.063	2.101	2.133	12.592	12.824	13.024	0	0	0	0	0	0	2.352	2.474	2.327	14.357	15.103	14.207	0	0	0	0	0	0	3.128	3.26	3.236	19.096	19.9	19.756				NEST-CD47 complex	IGKVFDGILKRLGDMKADSD	195	214	4	18	16.36	0
283	NEST-CD47 complex	IGKVFDGILKRLGDMKADSDD	195	215	3	19	16.92		2.745	1.997	2.066	15.878	11.548	11.951	0	0	0	0	0	0	2.053	2.352	2.332	11.871	13.601	13.488	0	0	0	0	0	0	3.071	3.103	3.116	17.761	17.948	18.022				NEST-CD47 complex	IGKVFDGILKRLGDMKADSDD	195	215	3	19	16.92	0
284	NEST-CD47 complex	IGKVFDGILKRLGDMKADSDD	195	215	4	19	16.92		1.898	1.972	1.928	10.977	11.405	11.153	0	0	0	0	0	0	2.009	2.286	2.171	11.62	13.221	12.556	0	0	0	0	0	0	2.952	3.071	3.041	17.074	17.762	17.587				NEST-CD47 complex	IGKVFDGILKRLGDMKADSDD	195	215	4	19	16.92	0
285	NEST-CD47 complex	GKVFDGIL	196	203	1	6	15.08		0.002	0.017	0.003	0.039	0.309	0.047	0	0	0	0	0	0	0.016	0.026	-0.015	0.285	0.478	-0.281	0	0	0	0	0	0	0.038	0.013	0.024	0.702	0.244	0.431				NEST-CD47 complex	GKVFDGIL	196	203	1	6	15.08	0
286	NEST-CD47 complex	GKVFDGILKRLGDM	196	209	3	12	17.71		0.314	0.17	0.178	2.874	1.561	1.631	0	0	0	0	0	0	0.352	0.418	0.501	3.223	3.823	4.583	0	0	0	0	0	0	1.091	1.226	1.249	9.992	11.23	11.441				NEST-CD47 complex	GKVFDGILKRLGDM	196	209	3	12	17.71	0
287	NEST-CD47 complex	KRLGDMKA	204	211	2	6	0.79		2.018	1.707	1.846	36.967	31.272	33.818	0	0	0	0	0	0	1.937	2.206	1.872	35.474	40.41	34.283	0	0	0	0	0	0	2.583	2.947	2.733	47.303	53.983	50.048				NEST-CD47 complex	KRLGDMKA	204	211	2	6	0.79	0
288	NEST-CD47 complex	KRLGDMKADSD	204	214	2	9	0.77		2.713	3.161	2.997	33.122	38.6	36.593	0	0	0	0	0	0	3.036	3.193	3.442	37.066	38.988	42.029	0	0	0	0	0	0	4.121	3.971	3.978	50.317	48.488	48.577				NEST-CD47 complex	KRLGDMKADSD	204	214	2	9	0.77	0
289	NEST-CD47 complex	KRLGDMKADSDD	204	215	2	10	1.4		2.521	2.712	2.566	27.709	29.801	28.203	0	0	0	0	0	0	2.647	2.837	2.822	29.09	31.179	31.008	0	0	0	0	0	0	3.418	3.39	3.397	37.562	37.252	37.325				NEST-CD47 complex	KRLGDMKADSDD	204	215	2	10	1.4	0
290	NEST-CD47 complex	DFLGKKYKERQVDL	235	248	3	12	9.01		1.215	1.235	1.233	11.127	11.31	11.289	0	0	0	0	0	0	1.913	2.075	2.015	17.518	18.998	18.45	0	0	0	0	0	0	4.052	4.3	4.271	37.106	39.375	39.112				NEST-CD47 complex	DFLGKKYKERQVDL	235	248	3	12	9.01	0
291	NEST-CD47 complex	FLGKKYKERQVD	236	247	3	10	2.81		1.098	1.073	1.09	12.066	11.793	11.979	0	0	0	0	0	0	1.713	1.927	2.003	18.825	21.176	22.014	0	0	0	0	0	0	3.408	4.015	4.213	37.455	44.123	46.296				NEST-CD47 complex	FLGKKYKERQVD	236	247	3	10	2.81	0
292	NEST-CD47 complex	FLGKKYKERQVDL	236	248	2	11	6.2		0.747	0.749	0.659	7.458	7.485	6.587	0	0	0	0	0	0	1.308	1.492	1.476	13.069	14.905	14.748	0	0	0	0	0	0	3.168	3.291	3.364	31.645	32.876	33.604				NEST-CD47 complex	FLGKKYKERQVDL	236	248	2	11	6.2	0
293	NEST-CD47 complex	LGKKYKERQVDL	237	248	3	10	3.54		0.437	0.424	0.421	4.804	4.659	4.625	0	0	0	0	0	0	1.052	1.189	1.177	11.555	13.061	12.936	0	0	0	0	0	0	2.987	3.2	3.209	32.824	35.16	35.261				NEST-CD47 complex	LGKKYKERQVDL	237	248	3	10	3.54	0
294	NEST-CD47 complex	GKKYKERQVDL	238	248	3	9	2.37		0.312	0.27	0.301	3.807	3.293	3.675	0	0	0	0	0	0	0.893	1.059	1.007	10.901	12.927	12.292	0	0	0	0	0	0	2.796	3.021	2.991	34.139	36.892	36.524				NEST-CD47 complex	GKKYKERQVDL	238	248	3	9	2.37	0
295	NEST-CD47 complex	YRMALKF	249	255	2	5	11.93		0.004	0.009	0.008	0.081	0.192	0.177	0	0	0	0	0	0	0.018	0.027	0.012	0.403	0.602	0.26	0	0	0	0	0	0	0.018	0.001	0.005	0.395	0.025	0.116				NEST-CD47 complex	YRMALKF	249	255	2	5	11.93	0
296	NEST-CD47 complex	YRMALKFYPKT	249	259	3	8	9.98		0.95	1.18	1.164	13.05	16.214	15.988	0	0	0	0	0	0	1.622	1.71	1.756	22.275	23.495	24.116	0	0	0	0	0	0	1.678	1.67	1.732	23.043	22.933	23.796				NEST-CD47 complex	YRMALKFYPKT	249	259	3	8	9.98	0
297	NEST-CD47 complex	YRMALKFYPKTYE	249	261	3	10	11.11		1.823	2.008	2.006	20.032	22.061	22.041	0	0	0	0	0	0	2.765	2.844	2.837	30.38	31.255	31.174	0	0	0	0	0	0	3.101	3.127	3.081	34.08	34.367	33.856				NEST-CD47 complex	YRMALKFYPKTYE	249	261	3	10	11.11	0
298	NEST-CD47 complex	YRMALKFYPKTYEKAANE	249	266	3	15	9.4		3.28	3.415	3.475	24.026	25.021	25.457	0	0	0	0	0	0	4.795	4.956	4.892	35.131	36.308	35.839	0	0	0	0	0	0	5.917	5.844	5.973	43.349	42.812	43.759				NEST-CD47 complex	YRMALKFYPKTYEKAANE	249	266	3	15	9.4	0
299	NEST-CD47 complex	YRMALKFYPKTYEKAANE	249	266	4	15	9.4		3.349	3.467	3.442	24.538	25.397	25.218	0	0	0	0	0	0	4.819	4.941	4.884	35.304	36.194	35.783	0	0	0	0	0	0	5.917	5.952	5.974	43.347	43.606	43.763				NEST-CD47 complex	YRMALKFYPKTYEKAANE	249	266	4	15	9.4	0
300	NEST-CD47 complex	YRMALKFYPKTYEKAANEA	249	267	3	16	9.75		3.223	3.44	3.392	22.133	23.626	23.295	0	0	0	0	0	0	4.827	4.886	4.965	33.156	33.557	34.101	0	0	0	0	0	0	6.316	6.356	6.581	43.38	43.652	45.2				NEST-CD47 complex	YRMALKFYPKTYEKAANEA	249	267	3	16	9.75	0
301	NEST-CD47 complex	YRMALKFYPKTYEKAANEA	249	267	4	16	9.75		3.402	3.612	3.57	23.362	24.807	24.516	0	0	0	0	0	0	4.938	5.188	5.124	33.913	35.635	35.192	0	0	0	0	0	0	6.448	6.597	6.611	44.283	45.309	45.405				NEST-CD47 complex	YRMALKFYPKTYEKAANEA	249	267	4	16	9.75	0
302	NEST-CD47 complex	KFYPKT	254	259	1	3	1.78		1.108	1.237	1.245	40.595	45.302	45.594	0	0	0	0	0	0	1.878	1.916	1.947	68.778	70.188	71.32	0	0	0	0	0	0	1.897	1.874	1.964	69.484	68.64	71.941				NEST-CD47 complex	KFYPKT	254	259	1	3	1.78	0
303	NEST-CD47 complex	KFYPKTYE	254	261	2	5	5.32		2.03	2.003	2.049	44.625	44.019	45.042	0	0	0	0	0	0	2.981	3.04	3.138	65.52	66.822	68.972	0	0	0	0	0	0	3.3	3.02	3.283	72.517	66.37	72.144				NEST-CD47 complex	KFYPKTYE	254	261	2	5	5.32	0
304	NEST-CD47 complex	KFYPKTYEKAAN	254	265	2	9	3.37		3.983	4.104	3.722	48.635	50.105	45.45	0	0	0	0	0	0	5.52	5.82	5.765	67.396	71.064	70.389	0	0	0	0	0	0	6.348	6.545	6.77	77.511	79.912	82.658				NEST-CD47 complex	KFYPKTYEKAAN	254	265	2	9	3.37	0
305	NEST-CD47 complex	KFYPKTYEKAAN	254	265	3	9	3.37		3.779	3.967	4.042	46.147	48.433	49.358	0	0	0	0	0	0	5.653	5.724	5.679	69.018	69.889	69.341	0	0	0	0	0	0	6.322	6.434	6.455	77.196	78.554	78.813				NEST-CD47 complex	KFYPKTYEKAAN	254	265	3	9	3.37	0
306	NEST-CD47 complex	KFYPKTYEKAANE	254	266	3	10	4.21		3.734	3.915	3.946	41.03	43.026	43.365	0	0	0	0	0	0	5.518	5.58	5.623	60.633	61.314	61.79	0	0	0	0	0	0	6.805	6.758	6.874	74.777	74.262	75.539				NEST-CD47 complex	KFYPKTYEKAANE	254	266	3	10	4.21	0
307	NEST-CD47 complex	KFYPKTYEKAANEA	254	267	2	11	5		3.608	4.024	3.867	36.041	40.203	38.628	0	0	0	0	0	0	5.299	5.544	5.637	52.938	55.383	56.314	0	0	0	0	0	0	7.115	7.224	7.184	71.083	72.171	71.773				NEST-CD47 complex	KFYPKTYEKAANEA	254	267	2	11	5	0
308	NEST-CD47 complex	KFYPKTYEKAANEAD	254	268	3	12	5.1		3.822	3.848	4.034	34.998	35.24	36.944	0	0	0	0	0	0	5.503	5.655	5.624	50.393	51.786	51.506	0	0	0	0	0	0	7.359	7.544	8.231	67.386	69.085	75.373				NEST-CD47 complex	KFYPKTYEKAANEAD	254	268	3	12	5.1	0
309	NEST-CD47 complex	YPKTYEKAANE	256	266	2	9	3.18		3.659	3.788	3.823	44.671	46.255	46.673	0	0	0	0	0	0	5.382	5.467	5.469	65.72	66.747	66.777	0	0	0	0	0	0	6.676	6.734	6.65	81.51	82.224	81.193				NEST-CD47 complex	YPKTYEKAANE	256	266	2	9	3.18	0
310	NEST-CD47 complex	YPKTYEKAANEA	256	267	2	10	4.1		3.659	4.036	3.896	40.209	44.351	42.816	0	0	0	0	0	0	5.236	5.362	5.485	57.538	58.928	60.279	0	0	0	0	0	0	6.744	7.085	7.465	74.111	77.853	82.038				NEST-CD47 complex	YPKTYEKAANEA	256	267	2	10	4.1	0
311	NEST-CD47 complex	ITWFAVSWNDRGL	284	296	2	11	19.28		2.3	2.332	2.532	22.98	23.296	25.294	0	0	0	0	0	0	3.38	3.485	3.407	33.763	34.817	34.038	0	0	0	0	0	0	5.092	5.099	5.076	50.866	50.937	50.711				NEST-CD47 complex	ITWFAVSWNDRGL	284	296	2	11	19.28	0
312	NEST-CD47 complex	ITWFAVSWNDRGLEVL	284	299	2	14	19.76		4.775	4.782	5.132	37.482	37.538	40.281	0	0	0	0	0	0	5.853	6.078	5.941	45.941	47.712	46.63	0	0	0	0	0	0	7.615	7.898	7.657	59.772	61.994	60.099				NEST-CD47 complex	ITWFAVSWNDRGLEVL	284	299	2	14	19.76	0
313	NEST-CD47 complex	WFAVSWNDRGLEVL	286	299	2	12	19.46		4.618	4.857	4.839	42.286	44.481	44.313	0	0	0	0	0	0	5.569	5.655	5.682	50.997	51.784	52.029	0	0	0	0	0	0	7.206	7.12	7.093	65.989	65.198	64.956				NEST-CD47 complex	WFAVSWNDRGLEVL	286	299	2	12	19.46	0
314	NEST-CD47 complex	FAVSWNDRGL	287	296	2	8	14.34		2.589	2.624	2.618	35.557	36.038	35.956	0	0	0	0	0	0	3.644	3.764	3.692	50.058	51.7	50.718	0	0	0	0	0	0	4.84	4.859	4.841	66.481	66.739	66.495				NEST-CD47 complex	FAVSWNDRGL	287	296	2	8	14.34	0
315	NEST-CD47 complex	FAVSWNDRGLE	287	297	2	9	13.68		2.96	3.356	2.97	36.137	40.972	36.261	0	0	0	0	0	0	3.928	4.089	4.256	47.959	49.932	51.963	0	0	0	0	0	0	5.132	5.176	5.154	62.657	63.2	62.925				NEST-CD47 complex	FAVSWNDRGLE	287	297	2	9	13.68	0
316	NEST-CD47 complex	FAVSWNDRGLEV	287	298	2	10	15.73		4.128	4.297	4.168	45.359	47.216	45.803	0	0	0	0	0	0	5.219	5.441	5.354	57.352	59.793	58.835	0	0	0	0	0	0	6.43	6.57	6.493	70.658	72.196	71.352				NEST-CD47 complex	FAVSWNDRGLEV	287	298	2	10	15.73	0
317	NEST-CD47 complex	FAVSWNDRGLEVL	287	299	2	11	17.75		4.75	4.801	4.769	47.449	47.965	47.645	0	0	0	0	0	0	5.742	5.909	5.796	57.367	59.026	57.9	0	0	0	0	0	0	6.98	7.014	6.956	69.729	70.066	69.489				NEST-CD47 complex	FAVSWNDRGLEVL	287	299	2	11	17.75	0
318	NEST-CD47 complex	AVSWNDRGL	288	296	2	7	10.93		2.82	2.856	2.877	44.265	44.83	45.167	0	0	0	0	0	0	3.975	4.114	4	62.396	64.59	62.801	0	0	0	0	0	0	4.957	4.902	4.833	77.826	76.954	75.879				NEST-CD47 complex	AVSWNDRGL	288	296	2	7	10.93	0
319	NEST-CD47 complex	AVSWNDRGLE	288	297	2	8	10.16		3.377	3.209	3.296	46.388	44.075	45.268	0	0	0	0	0	0	4.274	4.491	4.286	58.715	61.693	58.877	0	0	0	0	0	0	5.235	5.257	5.186	71.906	72.216	71.23				NEST-CD47 complex	AVSWNDRGLE	288	297	2	8	10.16	0
320	NEST-CD47 complex	AVSWNDRGLEV	288	298	2	9	12.88		4.081	4.195	4.088	49.832	51.227	49.909	0	0	0	0	0	0	5.127	5.126	5.249	62.603	62.594	64.087	0	0	0	0	0	0	6.016	5.932	6.045	73.456	72.431	73.815				NEST-CD47 complex	AVSWNDRGLEV	288	298	2	9	12.88	0
321	NEST-CD47 complex	AVSWNDRGLEVL	288	299	2	10	15.72		4.621	4.661	4.591	50.78	51.222	50.455	0	0	0	0	0	0	5.515	5.635	5.519	60.6	61.925	60.644	0	0	0	0	0	0	6.388	6.308	6.275	70.193	69.32	68.956				NEST-CD47 complex	AVSWNDRGLEVL	288	299	2	10	15.72	0
322	NEST-CD47 complex	VSWNDRGLEVL	289	299	2	9	15.12		0	3.898	4.121	0	47.593	50.317	0	0	0	0	0	0	4.416	0	4.167	53.914	0	50.878	0	0	0	0	0	0	5.047	4.958	4.563	61.621	60.532	55.714				NEST-CD47 complex	VSWNDRGLEVL	289	299	2	9	15.12	0
323	NEST-CD47 complex	NDRGLEVL	292	299	2	6	10.11		3.803	3.721	3.652	69.653	68.145	66.88	0	0	0	0	0	0	3.763	3.726	3.683	68.912	68.241	67.45	0	0	0	0	0	0	3.831	3.789	3.776	70.166	69.392	69.164				NEST-CD47 complex	NDRGLEVL	292	299	2	6	10.11	0
324	NEST-CD47 complex	VLFQGPGAAE	298	307	1	7	10.39		5.147	5.086	5.041	80.798	79.841	79.138	0	0	0	0	0	0	5.082	5.024	4.933	79.782	78.871	77.437	0	0	0	0	0	0	5.265	5.106	5.081	82.651	80.162	79.768				NEST-CD47 complex	VLFQGPGAAE	298	307	1	7	10.39	0
325	NEST-CD47 complex	VLFQGPGAAED	298	308	1	8	10.46		5.302	5.146	5.251	72.836	70.681	72.136	0	0	0	0	0	0	5.188	5.3	5.346	71.261	72.798	73.429	0	0	0	0	0	0	5.417	5.465	5.218	74.41	75.072	71.672				NEST-CD47 complex	VLFQGPGAAED	298	308	1	8	10.46	0
326	NEST-CD47 complex	VLFQGPGAAEDQVD	298	311	2	11	11.5		7.472	7.373	7.213	74.647	73.658	72.06	0	0	0	0	0	0	7.378	7.324	7.18	73.707	73.165	71.727	0	0	0	0	0	0	7.623	7.45	7.436	76.15	74.429	74.282				NEST-CD47 complex	VLFQGPGAAEDQVD	298	311	2	11	11.5	0
327	NEST-CD47 complex	VLFQGPGAAEDQVDPRL	298	314	2	13	13.54		8.657	8.718	8.488	73.177	73.691	71.752	0	0	0	0	0	0	8.651	8.541	8.518	73.129	72.202	72.007	0	0	0	0	0	0	8.891	8.607	8.692	75.157	72.752	73.47				NEST-CD47 complex	VLFQGPGAAEDQVDPRL	298	314	2	13	13.54	0
328	NEST-CD47 complex	LFQGPGAAEDQVD	299	311	2	10	9.54		6.595	6.528	6.3	72.478	71.741	69.235	0	0	0	0	0	0	6.523	6.48	6.303	71.679	71.205	69.263	0	0	0	0	0	0	6.878	6.47	6.381	75.584	71.097	70.118				NEST-CD47 complex	LFQGPGAAEDQVD	299	311	2	10	9.54	0
329	NEST-CD47 complex	LFQGPGAAEDQVDPRL	299	314	2	12	12.05		7.591	6.963	7.458	69.515	63.766	68.295	0	0	0	0	0	0	7.526	7.362	7.218	68.92	67.414	66.103	0	0	0	0	0	0	7.784	7.655	8.113	71.28	70.098	74.292				NEST-CD47 complex	LFQGPGAAEDQVDPRL	299	314	2	12	12.05	0
330	NEST-CD47 complex	FQGPGAAED	300	308	1	6	4.67		4.37	4.337	4.292	80.035	79.427	78.617	0	0	0	0	0	0	4.35	4.241	4.241	79.677	77.681	77.673	0	0	0	0	0	0	4.441	4.362	4.377	81.335	79.888	80.169				NEST-CD47 complex	FQGPGAAED	300	308	1	6	4.67	0
331	NEST-CD47 complex	FQGPGAAEDQVD	300	311	1	9	7.19		6.632	6.753	6.454	80.98	82.452	78.803	0	0	0	0	0	0	6.635	6.548	6.563	81.019	79.951	80.14	0	0	0	0	0	0	6.797	6.703	6.642	82.994	81.844	81.103				NEST-CD47 complex	FQGPGAAEDQVD	300	311	1	9	7.19	0
332	NEST-CD47 complex	FQGPGAAEDQVDPRL	300	314	3	11	10.28		7.152	7.049	6.955	71.449	70.419	69.476	0	0	0	0	0	0	7.135	6.952	6.865	71.282	69.448	68.577	0	0	0	0	0	0	7.26	7.146	7.1	72.526	71.391	70.932				NEST-CD47 complex	FQGPGAAEDQVDPRL	300	314	3	11	10.28	0
333	NEST-CD47 complex	DQVDPRL	308	314	2	4	5.8		2.97	2.926	2.913	81.58	80.377	80.019	0	0	0	0	0	0	2.908	2.889	2.856	79.878	79.368	78.455	0	0	0	0	0	0	2.96	2.926	2.922	81.322	80.384	80.283				NEST-CD47 complex	DQVDPRL	308	314	2	4	5.8	0
334	NEST-CD47 complex	DQVDPRLIDGKH	308	319	3	9	5.32		6.28	6.419	6.234	76.683	78.376	76.121	0	0	0	0	0	0	6.273	6.201	6.639	76.592	75.709	81.068	0	0	0	0	0	0	6.375	6.265	6.578	77.837	76.494	80.315				NEST-CD47 complex	DQVDPRLIDGKH	308	319	3	9	5.32	0
335	NEST-CD47 complex	PRLIDGKH	312	319	2	6	0.08		3.763	3.722	3.527	68.922	68.169	64.601	0	0	0	0	0	0	3.666	3.448	3.486	67.139	63.149	63.843	0	0	0	0	0	0	3.673	3.819	3.847	67.277	69.953	70.459				NEST-CD47 complex	PRLIDGKH	312	319	2	6	0.08	0
[truncated: 37 more columns]

## Sheet: HDX levels
	HDX-MS analysis
	Experiment was done using protein stocks
	Reactions were run in 50 ul volume
	Deuterium uptake for each of the conditionsis listed below
	Manual validation of each of the peptides was done
	RESULT TABLE :
	Deuterium incorporation for each of the selected peptides used for HDX-MS analysis are presented.
	Results are shown both as percentage deuteration compared to a theoretical maximal deuteration level and as number of deuterons incorporated into the peptide (#D)
							NEST					NEST								NEST-CD47 complex
						Deuteration Levels					Deuteration Levels								Deuteration Levels					Deuteration Levels
						Percentage (%)					Number of deuterons (#D)								Percentage (%)					Number of deuterons (#D)
						3s	30s	300s	0	0	3s	30s	300s	0	0				3s	30s	300s	0	0	3s	30s	300s	0	0
Start	End	Charge	Search RT	Sequence		%D	%D	%D	0	0	#D	#D	#D	0	0				%D	%D	%D	0	0	#D	#D	#D	0	0
1	9	2	4.23	KPTQGSCTL		63.439	78.729	78.5603			4.04133	5.01533	5.00433						62.648	75.3513	81.4127			3.991	4.79967	5.186
1	16	2	7.92	KPTQGSCTLTDEDISD		37.5213	44.5413	51			4.78033	5.67467	6.49733						38.553	48.362	57.124			4.91167	6.16133	7.27767
12	31	3	13.38	EDISDIKSAVQKASKAAVDD		27.803	41.119	53.261			4.55433	6.73533	8.7245						30.3893	42.6217	58.14			4.97767	6.98167	9.523
13	30	3	12.7	DISDIKSAVQKASKAAVD		27.2947	39.6527	50.7657			3.974	5.77333	7.39133						30.4997	44.6643	48.8177			4.44067	6.503	7.10767
13	31	3	13.17	DISDIKSAVQKASKAAVDD		27.0773	39.366	49.393			4.18867	6.08967	7.641						29.843	41.5447	57.0063			4.61667	6.427	8.819
14	31	3	9.29	ISDIKSAVQKASKAAVDD		26.4817	37.7007	48.263			3.85567	5.48933	7.027						28.3013	39.692	55.627			4.12067	5.779	8.09933
16	31	3	9.55	DIKSAVQKASKAAVDD		28.4163	41.5097	52.506			3.62	5.28833	6.68933						30.3503	42.3733	62.54			3.86667	5.39833	7.96767
17	30	2	0.58	IKSAVQKASKAAVD		32.3433	45.6843	55.263			3.532	4.989	6.03467						34.4403	47.7903	61.87			3.761	5.21867	6.756
17	31	3	1.93	IKSAVQKASKAAVDD		31.567	44.6363	53.8813			3.73467	5.28067	6.374						34.2737	46.5547	59.4297			4.05467	5.50767	7.03067
17	38	3	12.78	IKSAVQKASKAAVDDIVLDPTL		43.6543	52.9807	61.154			7.548	9.16033	10.5733						44.7037	54.421	64.9237			7.72933	9.40933	11.2253
31	38	2	14.38	DIVLDPTL		50.189	50.1403	65.3807			2.28333	2.28133	2.975						48.137	50.475	62.7553			2.19067	2.29667	2.85533
32	38	1	13	IVLDPTL		47.8713	54.6177	66.5073			1.74267	1.988	2.421						49.368	56.6657	72.4797			1.79667	2.06267	2.63833
46	52	1	6.22	AKITASL		1.987	12.6037	51.374			0.0903333	0.573667	2.33767						2.85933	19.566	73.018			0.130333	0.890333	3.322
46	58	3	6.57	AKITASLKSVATE		0.788	5.01133	20.7237			0.0786667	0.502	2.07467						1.87633	10.2487	58.836			0.187667	1.02567	5.88933
47	58	2	5.93	KITASLKSVATE		1.072	4.8075	20.9255			0.0975	0.4375	1.904						1.9055	8.919	63.245			0.173	0.8115	5.75533
51	58	2	2.53	SLKSVATE		0.0656667	0.0293333	2.495			0.00366667	0.0025	0.136333						0.565333	7.291	58.0747			0.0306667	0.398	3.171
53	61	2	5.28	KSVATEIVQ		1.86	2.13833	7.506			0.118333	0.136333	0.478						2.05067	6.32367	46.5997			0.130667	0.403	2.96867
57	66	2	6.82	TEIVQMRDSA		39.5053	43.0197	56.712			2.87567	3.13167	4.12867						38.694	49.2653	61.775			2.817	3.58667	4.497
57	69	2	9.01	TEIVQMRDSAIST		28.9823	37.902	45.122			2.901	3.79433	4.51667						22.829	39.31	46.4063			2.285	3.935	4.64567
58	69	2	8.28	EIVQMRDSAIST		53.5493	56.3377	62.9227			4.873	5.12667	5.726						49.869	58.5087	70.0837			4.538	5.324	6.37767
58	70	2	8.33	EIVQMRDSAISTD		52.4553	53.6043	61.4333			5.251	5.366	6.14933						48.515	56.894	69.8103			4.85667	5.695	6.988
58	71	2	8.06	EIVQMRDSAISTDQ		59.37	54.477	61.631			6.4835	5.949	6.73						53.491	58.4185	67.7905			5.841	6.3795	7.4025
58	75	2	12.5	EIVQMRDSAISTDQVDQL		43.9777	54.084	61.192			6.403	7.875	8.90933						40.6787	56.221	68.226			5.923	8.18567	9.93333
58	79	3	13.53	EIVQMRDSAISTDQVDQLKQNF		35.774	51.08	67.315			6.51067	9.29667	12.2513						33.8463	53.878	72.531			6.16	9.80567	13.2007
59	66	1	4.28	IVQMRDSA		55.8367	62.7887	78.854			3.04833	3.42833	4.30533						54.647	67.1453	86.235			2.98367	3.666	4.70833
59	66	2	4.28	IVQMRDSA		57.1587	64.371	79.836			3.12067	3.51467	4.35867						55.522	69.5987	87.3347			3.03167	3.8	4.76833
59	69	2	6.7	IVQMRDSAIST		61.9917	65.8893	75.4723			5.077	5.39633	6.181						57.7927	68.9783	81.861			4.73333	5.64933	6.70433
59	70	2	6.69	IVQMRDSAISTD		66.2997	76.6683	77.031			6.03333	6.97667	7.00967						62.643	78.8033	78.2333			5.70033	7.171	7.11933
59	71	2	6.54	IVQMRDSAISTDQ		61.9277	65.0983	72.873			6.199	6.51667	7.29467						58.657	67.303	78.143			5.87167	6.737	7.82233
59	75	3	11.63	IVQMRDSAISTDQVDQL		46.0743	57.1263	65.3			6.28933	7.79767	8.91367						41.376	58.9903	71.6323			5.64767	8.05233	9.778
62	69	2	2.62	MRDSAIST		71.4213	71.0837	72.139			3.89967	3.881	3.93867						65.866	70.8267	72.745			3.59667	3.86733	3.97167
62	70	2	2.65	MRDSAISTD		69.285	68.535	68.6553			4.41333	4.36567	4.37333						64.0683	68.5087	70.0013			4.081	4.364	4.45933
62	71	2	2.8	MRDSAISTDQ		69.4117	68.8663	66.305			5.05333	5.01367	4.827						65.1605	70.6483	68.8057			4.7435	5.143	5.009
62	75	2	10	MRDSAISTDQVDQL		52.324	63.4493	69.3517			5.71367	6.92867	7.573						46.412	63.6513	71.7553			5.068	6.95067	7.83567
62	79	3	11.95	MRDSAISTDQVDQLKQNF		40.197	58.1087	75.3457			5.85267	8.46067	10.97						35.1663	61.1843	77.3443			5.12	8.90833	11.2613
63	75	2	9.16	RDSAISTDQVDQL		60.139	69.5503	76.8447			6.01967	6.962	7.692						52.6203	71.123	81.4917			5.26733	7.11967	8.15733
63	79	2	11.4	RDSAISTDQVDQLKQNF		39.324	58.6867	77.0623			5.36767	8.01067	10.519						34.8433	60.7467	80.865			4.756	8.292	11.0383
63	80	3	11.59	RDSAISTDQVDQLKQNFE		55.739	75.8747	92.4637			8.11567	11.0473	13.4627						53.3227	77.755	94.473			7.764	11.321	13.7553
65	75	2	10.32	SAISTDQVDQL		57.3147	75.051	82.3733			4.694	6.14667	6.74633						49.3643	75.9193	83.155			4.043	6.21767	6.81067
67	79	2	11.96	ISTDQVDQLKQNF		34.006	64.4847	88.1733			3.404	6.45467	8.82633						32.1663	65.752	89.381			3.22	6.58167	8.947
67	80	2	12.23	ISTDQVDQLKQNFE		29.782	55.7927	86.0143			3.25233	6.09267	9.39267						27.3967	58.328	87.2803			2.992	6.36933	9.531
70	75	1	7.51	DQVDQL		30.8593	65.2527	81.51			1.123	2.375	2.967						22.3683	63.8737	83.5667			0.814333	2.325	3.04167
70	79	2	10.3	DQVDQLKQNF		23.6387	60.8347	94.7213			1.72067	4.429	6.89567						19.4763	62.48	95.7837			1.41767	4.54867	6.973
70	80	2	10.38	DQVDQLKQNFE		22.2317	55.852	95.992			1.82067	4.574	7.86167						17.9123	60.2957	96.0463			1.467	4.938	7.86633
70	85	3	13.26	DQVDQLKQNFEDQVNQ		14.968	38.638	71.9827			1.907	4.92233	9.17033						13.3107	43.4957	89.4617			1.696	5.54133	11.3973
71	85	2	9.44	QVDQLKQNFEDQVNQ		8.39033	24.5093	59.3947			0.992667	2.89967	7.02633						7.84867	28.3757	76.077			0.928667	3.35667	8.99967
72	79	2	7.24	VDQLKQNF		10.9497	38.1267	77.114			0.597667	2.08167	4.21067						9.556	39.7307	80.9067			0.521667	2.16933	4.41733
72	85	2	8.61	VDQLKQNFEDQVNQ		5.86733	20.945	54.872			0.640667	2.28733	5.992						5.53767	25.329	72.843			0.604667	2.766	7.95433
76	91	3	11.33	KQNFEDQVNQIVKSRD		17.1297	24.6973	42.2153			2.18233	3.14633	5.37833						18.2183	28.6093	68.8117			2.321	3.64467	8.76667
76	93	3	16.12	KQNFEDQVNQIVKSRDIF		14.3137	27.51	45.4107			2.084	4.00533	6.61167						15.1503	31.4947	64.0347			2.206	4.58567	9.32367
76	94	4	16.14	KQNFEDQVNQIVKSRDIFE		14.2127	28.7407	45.3963			2.19867	4.44633	7.02267						14.8303	32.3673	66.5187			2.29433	5.00733	10.2903
80	91	3	5.41	EDQVNQIVKSRD		22.6483	29.0423	40.147			2.061	2.643	3.65333						23.324	34.138	72.9643			2.12233	3.10667	6.64
80	93	3	12.45	EDQVNQIVKSRDIF		16.2873	30.6437	43.9297			1.77867	3.34633	4.797						17.4307	35.3727	67.5743			1.90333	3.86267	7.379
80	94	3	12.45	EDQVNQIVKSRDIFE		16.901	33.1037	45.1937			1.99967	3.916	5.34633						17.589	38.181	68.9107			2.08067	4.517	8.152
81	93	3	12.07	DQVNQIVKSRDIF		17.779	32.965	47.6027			1.77967	3.3	4.765						18.6687	38.242	72.6957			1.86867	3.828	7.277
81	94	3	12.12	DQVNQIVKSRDIFE		16.288	30.6397	43.9373			1.77867	3.346	4.798						17.423	35.38	67.6687			1.90267	3.86367	7.38933
86	93	2	8.18	IVKSRDIF		20.5047	42.534	57.386			1.11933	2.32233	3.13333						21.4467	45.0663	63.2			1.171	2.46067	3.45067
86	94	2	7.71	IVKSRDIFE		20.521	44.319	57.06			1.30733	2.82333	3.63467						20.5773	46.3303	63.203			1.311	2.95133	4.026
92	108	3	3.76	IFEKQSGTQATKEHGEM		54.0607	52.6167	53.088			7.37933	7.182	7.24633						52.2277	52.854	54.9157			7.129	7.21467	7.496
92	109	3	6.68	IFEKQSGTQATKEHGEML		43.501	44.0167	42.484			6.33367	6.409	6.186						42.2467	44.2207	45.3057			6.15133	6.43833	6.59633
92	115	4	11.7	IFEKQSGTQATKEHGEMLERMTAL		28.7573	31.2183	41.633			5.75733	6.25	8.33533						29.448	33.2233	48.489			5.89567	6.65133	9.70767
94	109	3	3.3	EKQSGTQATKEHGEML		51.4257	49.971	50.8763			6.55167	6.36633	6.48167						49.6097	50.3337	51.6793			6.32033	6.41233	6.584
94	110	3	3.04	EKQSGTQATKEHGEMLE		55.1227	52.6353	54.4833			7.52433	7.18467	7.437						52.9587	54.2007	56.1413			7.22867	7.39833	7.663
95	109	2	3.06	KQSGTQATKEHGEML		50.0337	48.1663	48.739			5.919	5.698	5.76567						47.3063	48.2747	50.4137			5.59633	5.711	5.964
109	115	2	9.21	LERMTAL		5.136	14.118	37.342			0.233667	0.642667	1.699						5.88933	24.1053	74.9607			0.267667	1.097	3.41067
109	117	2	10.9	LERMTALQV		2.33467	8.27133	26.604			0.148667	0.527	1.695						5.87967	18.8837	68.7027			0.374333	1.203	4.37633
109	122	3	13.22	LERMTALQVKVTEL		0.853333	1.93	10.7727			0.0933333	0.210667	1.17633						1.503	7.51033	58.5457			0.164	0.82	6.39333
110	116	2	4.11	ERMTALQ		1.355	2.41367	23.174			0.0616667	0.11	1.05433						0.406667	10.671	80.3747			0.0186667	0.485333	3.657
110	122	2	12.31	ERMTALQVKVTEL		0.420667	0.824667	7.871			0.042	0.0826667	0.788						0.987	5.75267	58.193			0.099	0.575667	5.825
113	122	2	11.21	TALQVKVTEL		-0.116667	0.344667	2.499			-0.00833333	0.0253333	0.182						0.369	5.04867	56.9927			0.0266667	0.367333	4.14933
115	121	2	5.03	LQVKVTE		0.00666667	0.371667	2.65067			0.000333333	0.017	0.120667						0.378667	5.366	58.3923			0.0173333	0.244	2.657
115	122	2	10.14	LQVKVTEL		-0.139333	0.33	2.018			-0.00733333	0.018	0.110333						0.157333	4.417	54.252			0.009	0.241333	2.962
115	133	3	16.04	LQVKVTELEQQIAKQTASM		5.60533	8.97833	26.8513			0.867	1.38867	4.154						6.374	18.4	66.57			0.986	2.84633	10.2983
116	122	2	7.26	QVKVTEL		0.194667	0.549333	2.66133			0.009	0.0253333	0.121						0.527	5.59967	58.5227			0.024	0.255	2.66267
116	133	3	14.95	QVKVTELEQQIAKQTASM		5.393	9.41433	28.5003			0.785333	1.37033	4.14933						6.36167	19.52	66.395			0.926333	2.842	9.66733
122	133	2	6.74	LEQQIAKQTASM		9.04867	14.1267	40.048			0.823667	1.28567	3.64467						9.764	27.783	74.321			0.888667	2.52867	6.763
123	133	2	4.19	EQQIAKQTASM		9.65433	15.605	44.1723			0.791	1.278	3.618						10.5857	29.165	77.6797			0.867	2.38833	6.362
134	139	1	5.02	YEDMAE		0.534333	2.58433	21.1317			0.0193333	0.094	0.769						11.45	37.3913	66.2227			0.416667	1.36067	2.41033
134	140	1	12.15	YEDMAEL		0.389667	1.91133	15.2243			0.0176667	0.087	0.692667						7.507	25.7487	55.8623			0.341667	1.172	2.54167
152	162	2	5.34	SVRSYTKHMME		56.745	59.732	57.8113			4.6475	4.89167	4.735						56.3457	60.4003	55.6407			4.61467	4.947	4.557
154	162	2	1.97	RSYTKHMME		37.174	39.2367	40.679			2.368	2.49967	2.59133						31.3573	39.8123	42.8363			1.99733	2.536	2.72867
154	167	4	5.43	RSYTKHMMEEKLEE		18.2297	29.5393	43.519			1.99033	3.22567	4.752						18.0067	37.2973	49.3727			1.966	4.07267	5.39133
156	162	2	1.67	YTKHMME		37.8913	43.4593	45.18			1.724	1.97733	2.05567						33.5603	43.828	50.7093			1.527	1.99433	2.30733
156	163	2	2.75	YTKHMMEE		29.5207	41.074	40.8215			1.61167	2.2425	2.229						23.295	37.492	43.142			1.272	2.047	2.356
166	176	2	12.72	EELMNKLETNY		19.7227	31.1627	54.326			1.61533	2.552	4.44967						15.9837	31.8603	67.65			1.309	2.60933	5.54067
168	175	2	4.41	LMNKLETN		13.8027	30.0577	60.2667			0.754	1.641	3.29033						8.29033	29.6457	73.91			0.452667	1.61867	4.03533
168	176	2	8.57	LMNKLETNY		22.703	36.4067	58.671			1.44633	2.319	3.73733						18.9427	37.178	69.362			1.20667	2.36833	4.41833
168	182	3	13.91	LMNKLETNYRIYLGA		13.6077	27.312	53.869			1.61	3.231	6.37267						12.8493	29.9073	63.988			1.51967	3.53833	7.56967
169	176	2	7.09	MNKLETNY		19.3827	43.7427	67.946			1.05833	2.38833	3.70967						11.6587	44.7973	81.3883			0.636667	2.446	4.44367
170	176	2	4.77	NKLETNY		31.9503	47.951	72.4043			1.45367	2.18167	3.29467						26.6497	50.909	87.1403			1.21267	2.31633	3.965
175	182	2	11.55	NYRIYLGA		5.40267	17.9637	55.3757			0.295	0.981	3.02367						5.25633	19.975	61.0397			0.287	1.09067	3.333
176	182	2	11.24	YRIYLGA		1.72267	7.32633	45.98			0.0783333	0.333333	2.092						3.322	12.7057	59.122			0.151	0.578	2.69033
176	183	2	15.56	YRIYLGAL		3.94067	5.58367	41.6897			0.215333	0.304667	2.27633						1.375	8.003	48.927			0.0746667	0.437	2.67133
177	182	1	7.25	RIYLGA		1.622	6.011	40.381			0.059	0.219	1.47						1.379	8.091	49.4203			0.0503333	0.294333	1.799
177	183	2	13.42	RIYLGAL		0.828333	5.02433	35.727			0.0376667	0.228333	1.62533						0.379	6.92367	42.5			0.0173333	0.315	1.934
177	185	2	15.14	RIYLGALRF		1.57433	4.40067	29.2293			0.1	0.280333	1.862						1.18067	5.93867	36.2517			0.0753333	0.378333	2.30933
177	191	4	15.64	RIYLGALRFLNHMND		6.44467	9.36433	21.785			0.762333	1.108	2.577						7.197	11.603	27.2223			0.851667	1.37267	3.22033
181	194	2	13.51	GALRFLNHMNDQEL		15.971	20.557	30.068			1.74433	2.245	3.28367						17.2073	21.0253	31.8867			1.87933	2.296	3.482
183	191	2	9.46	LRFLNHMND		8.68933	13.557	17.6983			0.553333	0.863667	1.12767						8.859	15.3163	21.208			0.564667	0.975667	1.351
183	194	3	12.49	LRFLNHMNDQEL		15.9123	19.433	26.472			1.448	1.76833	2.40867						16.6833	19.3127	27.6667			1.51833	1.75733	2.51767
184	194	2	9.42	RFLNHMNDQEL		19.7613	23.567	31.4467			1.61833	1.93033	2.57567						20.138	23.3437	31.9803			1.64933	1.912	2.619
186	194	2	6.86	LNHMNDQEL		30.475	37.5067	48.405			1.941	2.38933	3.08333						31.501	37.1217	48.865			2.00667	2.36467	3.11267
192	203	2	18.78	QELIGKVFDGIL		0.653	1.25733	7.16933			0.0596667	0.114333	0.652333						-0.228	1.1	7.10967			-0.021	0.100333	0.646667
194	203	2	16.93	LIGKVFDGIL		0.279667	0.137333	1.99867			0.0203333	0.01	0.145667						0.307	0.410333	2.14933			0.0225	0.0296667	0.156667
195	203	2	15.01	IGKVFDGIL		0.415667	0.491	0.532333			0.0263333	0.0313333	0.034						0.403333	0.475667	0.445333			0.0256667	0.0303333	0.0286667
195	209	3	17.77	IGKVFDGILKRLGDM		0.778333	1.365	5.29067			0.092	0.161333	0.626						1.12633	3.219	9.807			0.133333	0.381	1.16033
195	211	4	16.6	IGKVFDGILKRLGDMKA		12.5187	12.7197	16.4947			1.70867	1.736	2.252						12.5927	14.279	20.2737			1.719	1.94867	2.76733
195	214	4	16.36	IGKVFDGILKRLGDMKADSD		12.747	12.9537	16.239			2.08767	2.122	2.66						12.8133	14.5557	19.584			2.099	2.38433	3.208
195	215	3	16.92	IGKVFDGILKRLGDMKADSDD		11.3705	11.551	14.762			1.966	1.99733	2.55233						13.1257	12.9867	17.9103			2.26933	2.24567	3.09667
195	215	4	16.92	IGKVFDGILKRLGDMKADSDD		11.181	11.234	13.9843			1.933	1.94233	2.418						11.1783	12.4657	17.4743			1.93267	2.15533	3.02133
196	203	1	15.08	GKVFDGIL		0.324333	0.263333	0.726			0.0176667	0.0146667	0.0393333						0.131667	0.160667	0.459			0.00733333	0.009	0.025
196	209	3	17.71	GKVFDGILKRLGDM		2.15267	1.858	6.90367			0.235333	0.202667	0.753667						2.022	3.87633	10.8877			0.220667	0.423667	1.18867
204	211	2	0.79	KRLGDMKA		29.4823	33.639	41.806			1.61	1.83667	2.28267						34.019	36.7223	50.4447			1.857	2.005	2.75433
204	214	2	0.77	KRLGDMKADSD		33.6957	33.607	40.797			2.75967	2.75267	3.34133						36.105	39.361	49.1273			2.957	3.22367	4.02333
204	215	2	1.4	KRLGDMKADSDD		28.802	28.7137	33.4423			2.621	2.613	3.043						28.571	30.4257	37.3797			2.59967	2.76867	3.40167
235	248	3	9.01	DFLGKKYKERQVDL		15.5797	30.6553	47.822			1.70133	3.34767	5.22233						11.242	18.322	38.531			1.22767	2.001	4.20767
236	247	3	2.81	FLGKKYKERQVD		18.4927	33.9407	55.965			1.68267	3.08833	5.09267						11.946	20.6717	42.6247			1.087	1.881	3.87867
236	248	2	6.2	FLGKKYKERQVDL		11.3447	25.461	40.351			1.13567	2.54867	4.039						7.17667	14.2407	32.7083			0.718333	1.42533	3.27433
237	248	3	3.54	LGKKYKERQVDL		10.19	26.4347	44.8047			0.927	2.40567	4.077						4.696	12.5173	34.415			0.427333	1.13933	3.132
238	248	3	2.37	GKKYKERQVDL		8.52033	27.1127	47.2713			0.698	2.22033	3.87133						3.59167	12.04	35.8517			0.294333	0.986333	2.936
249	255	2	11.93	YRMALKF		0.509333	0.555667	0.282667			0.023	0.0253333	0.0133333						0.15	0.421667	0.178667			0.007	0.019	0.008
249	259	3	9.98	YRMALKFYPKT		16.2653	22.2293	21.893			1.184	1.618	1.59367						15.084	23.2953	23.2573			1.098	1.696	1.69333
249	261	3	11.11	YRMALKFYPKTYE		23.4613	32.1837	33.6713			2.135	2.92867	3.064						21.378	30.9363	34.101			1.94567	2.81533	3.103
249	266	3	9.4	YRMALKFYPKTYEKAANE		28.8737	39.989	43.4863			3.94133	5.45833	5.93567						24.8347	35.7593	43.3067			3.39	4.881	5.91133
249	266	4	9.4	YRMALKFYPKTYEKAANE		28.853	39.637	43.441			3.93833	5.41067	5.92967						25.051	35.7603	43.572			3.41933	4.88133	5.94767
249	267	3	9.75	YRMALKFYPKTYEKAANEA		27.0707	39.2227	48.0413			3.94167	5.71067	6.99467						23.018	33.6047	44.0773			3.35167	4.89267	6.41767
249	267	4	9.75	YRMALKFYPKTYEKAANEA		27.762	40.1763	47.7687			4.042	5.84967	6.955						24.2283	34.9133	44.999			3.528	5.08333	6.552
254	259	1	1.78	KFYPKT		51.917	70.128	70.5753			1.41733	1.91433	1.92667						43.8303	70.0953	70.0217			1.19667	1.91367	1.91167
254	261	2	5.32	KFYPKTYE		50.9673	69.87	72.9597			2.31933	3.179	3.31967						44.562	67.1047	70.3437			2.02733	3.053	3.201
254	265	2	3.37	KFYPKTYEKAAN		56.2153	75.6657	79.175			4.604	6.197	6.48433						48.0633	69.6163	80.027			3.93633	5.70167	6.55433
254	265	3	3.37	KFYPKTYEKAAN		55.151	74.9127	78.8353			4.517	6.13533	6.45667						47.9793	69.416	78.1877			3.92933	5.68533	6.40367
254	266	3	4.21	KFYPKTYEKAANE		49.2943	69.054	76.1047			4.486	6.284	6.92533						42.4737	61.2457	74.8593			3.865	5.57367	6.81233
254	267	2	5	KFYPKTYEKAANEA		42.8173	63.486	77.45			4.286	6.355	7.753						38.2907	54.8783	71.6757			3.833	5.49333	7.17433
254	268	3	5.1	KFYPKTYEKAANEAD		42.2053	61.489	77.6157			4.60867	6.71433	8.47567						35.7273	51.2283	70.6147			3.90133	5.594	7.71133
256	266	2	3.18	YPKTYEKAANE		53.948	74.9207	83.2367			4.418	6.136	6.817						45.8663	66.4147	81.6423			3.75667	5.43933	6.68667
256	267	2	4.1	YPKTYEKAANEA		49.3737	68.347	84.4057			4.49267	6.21967	7.68067						42.4587	58.915	78.0007			3.86367	5.361	7.098
284	296	2	19.28	ITWFAVSWNDRGL		31.5657	44.6333	62.3597			3.16	4.46767	6.242						23.8567	34.206	50.838			2.388	3.424	5.089
284	299	2	19.76	ITWFAVSWNDRGLEVL		45.0437	56.1477	71.828			5.73833	7.153	9.15067						38.4337	46.761	60.6217			4.89633	5.95733	7.72333
286	299	2	19.46	WFAVSWNDRGLEVL		50.8823	60.2457	69.4947			5.556	6.57867	7.589						43.6933	51.6033	65.381			4.77133	5.63533	7.13967
287	296	2	14.34	FAVSWNDRGL		48.8177	62.3783	69.9957			3.554	4.541	5.096						35.8503	50.8253	66.5717			2.61033	3.7	4.84667
287	297	2	13.68	FAVSWNDRGLE		47.8783	59.4863	66.2907			3.921	4.872	5.429						37.79	49.9513	62.9273			3.09533	4.091	5.154
287	298	2	15.73	FAVSWNDRGLEV		55.3747	68.204	73.8257			5.039	6.20667	6.71833						46.126	58.66	71.402			4.19767	5.338	6.49767
287	299	2	17.75	FAVSWNDRGLEVL		56.186	66.377	71.865			5.62433	6.64433	7.19367						47.6863	58.0977	69.7613			4.77333	5.81567	6.98333
288	296	2	10.93	AVSWNDRGL		61.3617	74.1173	74.702			3.90867	4.72133	4.75867						44.754	63.2623	76.8863			2.851	4.02967	4.89733
288	297	2	10.16	AVSWNDRGLE		58.4947	69.1483	70.0973			4.25833	5.034	5.103						45.2437	59.7617	71.784			3.294	4.35033	5.226
288	298	2	12.88	AVSWNDRGLEV		61.552	71.5687	71.7717			5.041	5.86167	5.878						50.3227	63.0947	73.234			4.12133	5.16733	5.99767
288	299	2	15.72	AVSWNDRGLEVL		59.782	66.9107	66.9973			5.44033	6.089	6.09667						50.819	61.0563	69.4897			4.62433	5.55633	6.32367
289	299	2	15.12	VSWNDRGLEVL		53.166	56.2603	54.598			4.354	4.60767	4.472						48.955	52.396	59.289			4.0095	4.2915	4.856
292	299	2	10.11	NDRGLEVL		70.703	67.882	67.77			3.86033	3.70633	3.7						68.226	68.201	69.574			3.72533	3.724	3.79867
298	307	1	10.39	VLFQGPGAAE		81.045	78.6207	78.2797			5.16267	5.008	4.98633						79.9257	78.6967	80.8603			5.09133	5.013	5.15067
298	308	1	10.46	VLFQGPGAAED		71.858	67.3937	72.1167			5.23133	4.906	5.25						71.8843	72.496	73.718			5.233	5.278	5.36667
298	311	2	11.5	VLFQGPGAAEDQVD		77.3223	74.0473	74.6053			7.74	7.412	7.468						73.455	72.8663	74.9537			7.35267	7.294	7.503
298	314	2	13.54	VLFQGPGAAEDQVDPRL		73.1207	73.8843	72.2647			8.65033	8.74033	8.54867						72.8733	72.446	73.793			8.621	8.57	8.73
299	311	2	9.54	LFQGPGAAEDQVD		74.84	71.6337	72.5093			6.81067	6.51867	6.59833						71.1513	70.7157	72.2663			6.47433	6.43533	6.57633
299	314	2	12.05	LFQGPGAAEDQVDPRL		66.4543	66.9017	66.8547			7.257	7.30567	7.30033						67.192	67.479	71.89			7.33733	7.36867	7.85067
300	308	1	4.67	FQGPGAAED		80.0003	78.1813	78.2713			4.368	4.26867	4.27333						79.3597	78.3437	80.464			4.333	4.27733	4.39333
300	311	1	7.19	FQGPGAAEDQVD		82.2227	80.376	79.574			6.73367	6.58267	6.517						80.745	80.37	81.9803			6.613	6.582	6.714
300	314	3	10.28	FQGPGAAEDQVDPRL		70.2047	70.1417	69.562			7.02767	7.02133	6.963						70.448	69.769	71.6163			7.052	6.984	7.16867
308	314	2	5.8	DQVDPRL		81.5057	79.1893	79.5053			2.967	2.88233	2.89367						80.6587	79.2337	80.663			2.93633	2.88433	2.936
308	319	3	5.32	DQVDPRLIDGKH		75.8377	75.9363	76.1647			6.21133	6.219	6.238						77.06	77.7897	78.2153			6.311	6.371	6.406
312	319	2	0.08	PRLIDGKH		69.7877	67.314	68.7897			3.81033	3.67533	3.756						67.2307	64.7103	69.2297			3.67067	3.53333	3.77967

## Sheet: HDX diff
	Tables showing the differences in deuterium uptake between two states
	For each state comparison, results are shown for both differences in deuterium uptake by percentage (%D) and by number of deuterons (#D)
	Largest differences are highlighted in different colors: blue indicates PROTECTION of the peptide and red indicates increased EXPOSURE (usually associated with allosteric modifications)
State 1	NEST			Cut-off :		10	10	10	10	10				0.8	0.8	0.8	0.8	0.8
State 2	NEST-CD47 complex
State 3	0					Differences : %D								Differences : #D
State 4							NEST								NEST
State 5						vs	NEST-CD47 complex							vs	NEST-CD47 complex
State 6
						3s	30s	300s	0	0				3s	30s	300s	0	0
Start	End	Charge	Search RT	Sequence		%D	%D	%D	0	0				#D	#D	#D	0	0
1	9	2	4.23	KPTQGSCTL		-0.791	-3.37767	2.85233						-0.0503333	-0.215667	0.181667
1	16	2	7.92	KPTQGSCTLTDEDISD		1.03167	3.82067	6.124						0.131333	0.486667	0.780333
12	31	3	13.38	EDISDIKSAVQKASKAAVDD		2.58633	1.50267	4.879						0.423333	0.246333	0.7985
13	30	3	12.7	DISDIKSAVQKASKAAVD		3.205	5.01167	-1.948						0.466667	0.729667	-0.283667
13	31	3	13.17	DISDIKSAVQKASKAAVDD		2.76567	2.17867	7.61333						0.428	0.337333	1.178
14	31	3	9.29	ISDIKSAVQKASKAAVDD		1.81967	1.99133	7.364						0.265	0.289667	1.07233
16	31	3	9.55	DIKSAVQKASKAAVDD		1.934	0.863667	10.034						0.246667	0.11	1.27833
17	30	2	0.58	IKSAVQKASKAAVD		2.097	2.106	6.607						0.229	0.229667	0.721333
17	31	3	1.93	IKSAVQKASKAAVDD		2.70667	1.91833	5.54833						0.32	0.227	0.656667
17	38	3	12.78	IKSAVQKASKAAVDDIVLDPTL		1.04933	1.44033	3.76967						0.181333	0.249	0.652
31	38	2	14.38	DIVLDPTL		-2.052	0.334667	-2.62533						-0.0926667	0.0153333	-0.119667
32	38	1	13	IVLDPTL		1.49667	2.048	5.97233						0.054	0.0746667	0.217333
46	52	1	6.22	AKITASL		0.872333	6.96233	21.644						0.04	0.316667	0.984333
46	58	3	6.57	AKITASLKSVATE		1.08833	5.23733	38.1123						0.109	0.523667	3.81467
47	58	2	5.93	KITASLKSVATE		0.8335	4.1115	42.3195						0.0755	0.374	3.85133
51	58	2	2.53	SLKSVATE		0.499667	7.26167	55.5797						0.027	0.3955	3.03467
53	61	2	5.28	KSVATEIVQ		0.190667	4.18533	39.0937						0.0123333	0.266667	2.49067
57	66	2	6.82	TEIVQMRDSA		-0.811333	6.24567	5.063						-0.0586667	0.455	0.368333
57	69	2	9.01	TEIVQMRDSAIST		-6.15333	1.408	1.28433						-0.616	0.140667	0.129
58	69	2	8.28	EIVQMRDSAIST		-3.68033	2.171	7.161						-0.335	0.197333	0.651667
58	70	2	8.33	EIVQMRDSAISTD		-3.94033	3.28967	8.377						-0.394333	0.329	0.838667
58	71	2	8.06	EIVQMRDSAISTDQ		-5.879	3.9415	6.1595						-0.6425	0.4305	0.6725
58	75	2	12.5	EIVQMRDSAISTDQVDQL		-3.299	2.137	7.034						-0.48	0.310667	1.024
58	79	3	13.53	EIVQMRDSAISTDQVDQLKQNF		-1.92767	2.798	5.216						-0.350667	0.509	0.949333
59	66	1	4.28	IVQMRDSA		-1.18967	4.35667	7.381						-0.0646667	0.237667	0.403
59	66	2	4.28	IVQMRDSA		-1.63667	5.22767	7.49867						-0.089	0.285333	0.409667
59	69	2	6.7	IVQMRDSAIST		-4.199	3.089	6.38867						-0.343667	0.253	0.523333
59	70	2	6.69	IVQMRDSAISTD		-3.65667	2.135	1.20233						-0.333	0.194333	0.109667
59	71	2	6.54	IVQMRDSAISTDQ		-3.27067	2.20467	5.27						-0.327333	0.220333	0.527667
59	75	3	11.63	IVQMRDSAISTDQVDQL		-4.69833	1.864	6.33233						-0.641667	0.254667	0.864333
62	69	2	2.62	MRDSAIST		-5.55533	-0.257	0.606						-0.303	-0.0136667	0.033
62	70	2	2.65	MRDSAISTD		-5.21667	-0.0263333	1.346						-0.332333	-0.00166667	0.086
62	71	2	2.8	MRDSAISTDQ		-4.25117	1.782	2.50067						-0.309833	0.129333	0.182
62	75	2	10	MRDSAISTDQVDQL		-5.912	0.202	2.40367						-0.645667	0.022	0.262667
62	79	3	11.95	MRDSAISTDQVDQLKQNF		-5.03067	3.07567	1.99867						-0.732667	0.447667	0.291333
63	75	2	9.16	RDSAISTDQVDQL		-7.51867	1.57267	4.647						-0.752333	0.157667	0.465333
63	79	2	11.4	RDSAISTDQVDQLKQNF		-4.48067	2.06	3.80267						-0.611667	0.281333	0.519333
63	80	3	11.59	RDSAISTDQVDQLKQNFE		-2.41633	1.88033	2.00933						-0.351667	0.273667	0.292667
65	75	2	10.32	SAISTDQVDQL		-7.95033	0.868333	0.781667						-0.651	0.071	0.0643333
67	79	2	11.96	ISTDQVDQLKQNF		-1.83967	1.26733	1.20767						-0.184	0.127	0.120667
67	80	2	12.23	ISTDQVDQLKQNFE		-2.38533	2.53533	1.266						-0.260333	0.276667	0.138333
70	75	1	7.51	DQVDQL		-8.491	-1.379	2.05667						-0.308667	-0.05	0.0746667
70	79	2	10.3	DQVDQLKQNF		-4.16233	1.64533	1.06233						-0.303	0.119667	0.0773333
70	80	2	10.38	DQVDQLKQNFE		-4.31933	4.44367	0.0543333						-0.353667	0.364	0.00466667
70	85	3	13.26	DQVDQLKQNFEDQVNQ		-1.65733	4.85767	17.479						-0.211	0.619	2.227
71	85	2	9.44	QVDQLKQNFEDQVNQ		-0.541667	3.86633	16.6823						-0.064	0.457	1.97333
72	79	2	7.24	VDQLKQNF		-1.39367	1.604	3.79267						-0.076	0.0876667	0.206667
72	85	2	8.61	VDQLKQNFEDQVNQ		-0.329667	4.384	17.971						-0.036	0.478667	1.96233
76	91	3	11.33	KQNFEDQVNQIVKSRD		1.08867	3.912	26.5963						0.138667	0.498333	3.38833
76	93	3	16.12	KQNFEDQVNQIVKSRDIF		0.836667	3.98467	18.624						0.122	0.580333	2.712
76	94	4	16.14	KQNFEDQVNQIVKSRDIFE		0.617667	3.62667	21.1223						0.0956667	0.561	3.26767
80	91	3	5.41	EDQVNQIVKSRD		0.675667	5.09567	32.8173						0.0613333	0.463667	2.98667
80	93	3	12.45	EDQVNQIVKSRDIF		1.14333	4.729	23.6447						0.124667	0.516333	2.582
80	94	3	12.45	EDQVNQIVKSRDIFE		0.688	5.07733	23.717						0.081	0.601	2.80567
81	93	3	12.07	DQVNQIVKSRDIF		0.889667	5.277	25.093						0.089	0.528	2.512
81	94	3	12.12	DQVNQIVKSRDIFE		1.135	4.74033	23.7313						0.124	0.517667	2.59133
86	93	2	8.18	IVKSRDIF		0.942	2.53233	5.814						0.0516667	0.138333	0.317333
86	94	2	7.71	IVKSRDIFE		0.0563333	2.01133	6.143						0.00366667	0.128	0.391333
92	108	3	3.76	IFEKQSGTQATKEHGEM		-1.833	0.237333	1.82767						-0.250333	0.0326667	0.249667
92	109	3	6.68	IFEKQSGTQATKEHGEML		-1.25433	0.204	2.82167						-0.182333	0.0293333	0.410333
92	115	4	11.7	IFEKQSGTQATKEHGEMLERMTAL		0.690667	2.005	6.856						0.138333	0.401333	1.37233
94	109	3	3.3	EKQSGTQATKEHGEML		-1.816	0.362667	0.803						-0.231333	0.046	0.102333
94	110	3	3.04	EKQSGTQATKEHGEMLE		-2.164	1.56533	1.658						-0.295667	0.213667	0.226
95	109	2	3.06	KQSGTQATKEHGEML		-2.72733	0.108333	1.67467						-0.322667	0.013	0.198333
109	115	2	9.21	LERMTAL		0.753333	9.98733	37.6187						0.034	0.454333	1.71167
109	117	2	10.9	LERMTALQV		3.545	10.6123	42.0987						0.225667	0.676	2.68133
109	122	3	13.22	LERMTALQVKVTEL		0.649667	5.58033	47.773						0.0706667	0.609333	5.217
110	116	2	4.11	ERMTALQ		-0.948333	8.25733	57.2007						-0.043	0.375333	2.60267
110	122	2	12.31	ERMTALQVKVTEL		0.566333	4.928	50.322						0.057	0.493	5.037
113	122	2	11.21	TALQVKVTEL		0.485667	4.704	54.4937						0.035	0.342	3.96733
115	121	2	5.03	LQVKVTE		0.372	4.99433	55.7417						0.017	0.227	2.53633
115	122	2	10.14	LQVKVTEL		0.296667	4.087	52.234						0.0163333	0.223333	2.85167
115	133	3	16.04	LQVKVTELEQQIAKQTASM		0.768667	9.42167	39.7187						0.119	1.45767	6.14433
116	122	2	7.26	QVKVTEL		0.332333	5.05033	55.8613						0.015	0.229667	2.54167
116	133	3	14.95	QVKVTELEQQIAKQTASM		0.968667	10.1057	37.8947						0.141	1.47167	5.518
122	133	2	6.74	LEQQIAKQTASM		0.715333	13.6563	34.273						0.065	1.243	3.11833
123	133	2	4.19	EQQIAKQTASM		0.931333	13.56	33.5073						0.076	1.11033	2.744
134	139	1	5.02	YEDMAE		10.9157	34.807	45.091						0.397333	1.26667	1.64133
134	140	1	12.15	YEDMAEL		7.11733	23.8373	40.638						0.324	1.085	1.849
152	162	2	5.34	SVRSYTKHMME		-0.399333	0.668333	-2.17067						-0.0328333	0.0553333	-0.178
154	162	2	1.97	RSYTKHMME		-5.81667	0.575667	2.15733						-0.370667	0.0363333	0.137333
154	167	4	5.43	RSYTKHMMEEKLEE		-0.223	7.758	5.85367						-0.0243333	0.847	0.639333
156	162	2	1.67	YTKHMME		-4.331	0.368667	5.52933						-0.197	0.017	0.251667
156	163	2	2.75	YTKHMMEE		-6.22567	-3.582	2.3205						-0.339667	-0.1955	0.127
166	176	2	12.72	EELMNKLETNY		-3.739	0.697667	13.324						-0.306333	0.0573333	1.091
168	175	2	4.41	LMNKLETN		-5.51233	-0.412	13.6433						-0.301333	-0.0223333	0.745
168	176	2	8.57	LMNKLETNY		-3.76033	0.771333	10.691						-0.239667	0.0493333	0.681
168	182	3	13.91	LMNKLETNYRIYLGA		-0.758333	2.59533	10.119						-0.0903333	0.307333	1.197
169	176	2	7.09	MNKLETNY		-7.724	1.05467	13.4423						-0.421667	0.0576667	0.734
170	176	2	4.77	NKLETNY		-5.30067	2.958	14.736						-0.241	0.134667	0.670333
175	182	2	11.55	NYRIYLGA		-0.146333	2.01133	5.664						-0.008	0.109667	0.309333
176	182	2	11.24	YRIYLGA		1.59933	5.37933	13.142						0.0726667	0.244667	0.598333
176	183	2	15.56	YRIYLGAL		-2.56567	2.41933	7.23733						-0.140667	0.132333	0.395
177	182	1	7.25	RIYLGA		-0.243	2.08	9.03933						-0.00866667	0.0753333	0.329
177	183	2	13.42	RIYLGAL		-0.449333	1.89933	6.773						-0.0203333	0.0866667	0.308667
177	185	2	15.14	RIYLGALRF		-0.393667	1.538	7.02233						-0.0246667	0.098	0.447333
177	191	4	15.64	RIYLGALRFLNHMND		0.752333	2.23867	5.43733						0.0893333	0.264667	0.643333
181	194	2	13.51	GALRFLNHMNDQEL		1.23633	0.468333	1.81867						0.135	0.051	0.198333
183	191	2	9.46	LRFLNHMND		0.169667	1.75933	3.50967						0.0113333	0.112	0.223333
183	194	3	12.49	LRFLNHMNDQEL		0.771	-0.120333	1.19467						0.0703333	-0.011	0.109
184	194	2	9.42	RFLNHMNDQEL		0.376667	-0.223333	0.533667						0.031	-0.0183333	0.0433333
186	194	2	6.86	LNHMNDQEL		1.026	-0.385	0.46						0.0656667	-0.0246667	0.0293333
192	203	2	18.78	QELIGKVFDGIL		-0.881	-0.157333	-0.0596667						-0.0806667	-0.014	-0.00566667
194	203	2	16.93	LIGKVFDGIL		0.0273333	0.273	0.150667						0.00216667	0.0196667	0.011
195	203	2	15.01	IGKVFDGIL		-0.0123333	-0.0153333	-0.087						-0.000666667	-0.001	-0.00533333
195	209	3	17.77	IGKVFDGILKRLGDM		0.348	1.854	4.51633						0.0413333	0.219667	0.534333
195	211	4	16.6	IGKVFDGILKRLGDMKA		0.074	1.55933	3.779						0.0103333	0.212667	0.515333
195	214	4	16.36	IGKVFDGILKRLGDMKADSD		0.0663333	1.602	3.345						0.0113333	0.262333	0.548
195	215	3	16.92	IGKVFDGILKRLGDMKADSDD		1.75517	1.43567	3.14833						0.303333	0.248333	0.544333
195	215	4	16.92	IGKVFDGILKRLGDMKADSDD		-0.00266667	1.23167	3.49						-0.000333333	0.213	0.603333
196	203	1	15.08	GKVFDGIL		-0.192667	-0.102667	-0.267						-0.0103333	-0.00566667	-0.0143333
196	209	3	17.71	GKVFDGILKRLGDM		-0.130667	2.01833	3.984						-0.0146667	0.221	0.435
204	211	2	0.79	KRLGDMKA		4.53667	3.08333	8.63867						0.247	0.168333	0.471667
204	214	2	0.77	KRLGDMKADSD		2.40933	5.754	8.33033						0.197333	0.471	0.682
204	215	2	1.4	KRLGDMKADSDD		-0.231	1.712	3.93733						-0.0213333	0.155667	0.358667
235	248	3	9.01	DFLGKKYKERQVDL		-4.33767	-12.3333	-9.291						-0.473667	-1.34667	-1.01467
236	247	3	2.81	FLGKKYKERQVD		-6.54667	-13.269	-13.3403						-0.595667	-1.20733	-1.214
236	248	2	6.2	FLGKKYKERQVDL		-4.168	-11.2203	-7.64267						-0.417333	-1.12333	-0.764667
237	248	3	3.54	LGKKYKERQVDL		-5.494	-13.9173	-10.3897						-0.499667	-1.26633	-0.945
238	248	3	2.37	GKKYKERQVDL		-4.92867	-15.0727	-11.4197						-0.403667	-1.234	-0.935333
249	255	2	11.93	YRMALKF		-0.359333	-0.134	-0.104						-0.016	-0.00633333	-0.00533333
249	259	3	9.98	YRMALKFYPKT		-1.18133	1.066	1.36433						-0.086	0.078	0.0996667
249	261	3	11.11	YRMALKFYPKTYE		-2.08333	-1.24733	0.429667						-0.189333	-0.113333	0.039
249	266	3	9.4	YRMALKFYPKTYEKAANE		-4.039	-4.22967	-0.179667						-0.551333	-0.577333	-0.0243333
249	266	4	9.4	YRMALKFYPKTYEKAANE		-3.802	-3.87667	0.131						-0.519	-0.529333	0.018
249	267	3	9.75	YRMALKFYPKTYEKAANEA		-4.05267	-5.618	-3.964						-0.59	-0.818	-0.577
249	267	4	9.75	YRMALKFYPKTYEKAANEA		-3.53367	-5.263	-2.76967						-0.514	-0.766333	-0.403
254	259	1	1.78	KFYPKT		-8.08667	-0.0326667	-0.553667						-0.220667	-0.000666667	-0.015
254	261	2	5.32	KFYPKTYE		-6.40533	-2.76533	-2.616						-0.292	-0.126	-0.118667
254	265	2	3.37	KFYPKTYEKAAN		-8.152	-6.04933	0.852						-0.667667	-0.495333	0.07
254	265	3	3.37	KFYPKTYEKAAN		-7.17167	-5.49667	-0.647667						-0.587667	-0.45	-0.053
254	266	3	4.21	KFYPKTYEKAANE		-6.82067	-7.80833	-1.24533						-0.621	-0.710333	-0.113
254	267	2	5	KFYPKTYEKAANEA		-4.52667	-8.60767	-5.77433						-0.453	-0.861667	-0.578667
254	268	3	5.1	KFYPKTYEKAANEAD		-6.478	-10.2607	-7.001						-0.707333	-1.12033	-0.764333
256	266	2	3.18	YPKTYEKAANE		-8.08167	-8.506	-1.59433						-0.661333	-0.696667	-0.130333
256	267	2	4.1	YPKTYEKAANEA		-6.915	-9.432	-6.405						-0.629	-0.858667	-0.582667
284	296	2	19.28	ITWFAVSWNDRGL		-7.709	-10.4273	-11.5217						-0.772	-1.04367	-1.153
284	299	2	19.76	ITWFAVSWNDRGLEVL		-6.61	-9.38667	-11.2063						-0.842	-1.19567	-1.42733
286	299	2	19.46	WFAVSWNDRGLEVL		-7.189	-8.64233	-4.11367						-0.784667	-0.943333	-0.449333
287	296	2	14.34	FAVSWNDRGL		-12.9673	-11.553	-3.424						-0.943667	-0.841	-0.249333
287	297	2	13.68	FAVSWNDRGLE		-10.0883	-9.535	-3.36333						-0.825667	-0.781	-0.275
287	298	2	15.73	FAVSWNDRGLEV		-9.24867	-9.544	-2.42367						-0.841333	-0.868667	-0.220667
287	299	2	17.75	FAVSWNDRGLEVL		-8.49967	-8.27933	-2.10367						-0.851	-0.828667	-0.210333
288	296	2	10.93	AVSWNDRGL		-16.6077	-10.855	2.18433						-1.05767	-0.691667	0.138667
288	297	2	10.16	AVSWNDRGLE		-13.251	-9.38667	1.68667						-0.964333	-0.683667	0.123
288	298	2	12.88	AVSWNDRGLEV		-11.2293	-8.474	1.46233						-0.919667	-0.694333	0.119667
288	299	2	15.72	AVSWNDRGLEVL		-8.963	-5.85433	2.49233						-0.816	-0.532667	0.227
289	299	2	15.12	VSWNDRGLEVL		-4.211	-3.86433	4.691						-0.3445	-0.316167	0.384
292	299	2	10.11	NDRGLEVL		-2.477	0.319	1.804						-0.135	0.0176667	0.0986667
298	307	1	10.39	VLFQGPGAAE		-1.11933	0.076	2.58067						-0.0713333	0.005	0.164333
298	308	1	10.46	VLFQGPGAAED		0.0263333	5.10233	1.60133						0.00166667	0.372	0.116667
298	311	2	11.5	VLFQGPGAAEDQVD		-3.86733	-1.181	0.348333						-0.387333	-0.118	0.035
298	314	2	13.54	VLFQGPGAAEDQVDPRL		-0.247333	-1.43833	1.52833						-0.0293333	-0.170333	0.181333
299	311	2	9.54	LFQGPGAAEDQVD		-3.68867	-0.918	-0.243						-0.336333	-0.0833333	-0.022
299	314	2	12.05	LFQGPGAAEDQVDPRL		0.737667	0.577333	5.03533						0.0803333	0.063	0.550333
300	308	1	4.67	FQGPGAAED		-0.640667	0.162333	2.19267						-0.035	0.00866667	0.12
300	311	1	7.19	FQGPGAAEDQVD		-1.47767	-0.006	2.40633						-0.120667	-0.000666667	0.197
300	314	3	10.28	FQGPGAAEDQVDPRL		0.243333	-0.372667	2.05433						0.0243333	-0.0373333	0.205667
308	314	2	5.8	DQVDPRL		-0.847	0.0443333	1.15767						-0.0306667	0.002	0.0423333
308	319	3	5.32	DQVDPRLIDGKH		1.22233	1.85333	2.05067						0.0996667	0.152	0.168
312	319	2	0.08	PRLIDGKH		-2.557	-2.60367	0.44						-0.139667	-0.142	0.0236667

## Sheet: HDX setup
	HDX experimental details
	Dataset :	State 1	State 2
	Description :	NEST	NEST-CD47 complex
	Reaction volume :	50 ul	50 ul
	% D2O in the reaction :	0.89	0.89
	D2O incubation times (sec) :	3s, 30s, 300s, , ,	3s, 30s, 300s, , ,
	temperature :	22 °C	22 °C
	Control sample :	Non-deuterated (ND) NEST
	Quench buffer :	4 M Gdn-HCl, 1 M NaCl, 100mM NaH2PO4 pH 2.4, 1 % formic acid (FA), 100 mM TCEP
	Quench buffer volume :	20 ul	20 ul
	Number of peptides anayzed :	121	121
	Sequence coverage :	0.84326	0.84326
	Replicates :	3, 3, 3, 0, 0, 0	3, 3, 3, 0, 0, 0
	Criteria for HDX rate difference :	Difference of HDX level at a given timepoint is > 10 % and > 0.8 Da and p values of student t-test is < 0.01
