# Supplementary material for: The human CD47 checkpoint is targeted by an immunosuppressive Aedes aegypti salivary factor to enhance arboviral skin infectivity
Source: Sci Immunol. Author manuscript; Available in PMC 2025 Mar 20. (PMC11924945; doi:10.1126/sciimmunol.adk9872)
Supplement: data files [file NIHMS2060361-supplement-data_files.zip › adk9872_Data file S3.xlsx]

## Sheet: Figure 1
A Nest1 relative expression
Salivary glands	2.98994	2.94868	1.86221	0.843424	1.77295	2.01777	3.91319	2.21522	0.828063	0.394371
Midgut	0.0057248	0.0028698	0.0016472	0.0013607	0.0033645	0.0042406	0.0001675	0.003942	0.0036946	0.00384
Ovary	0.0095885	0.0070174	0.0012379	0.0137938	0.0105349	0.0073143	0.0007943	0.0073307	0.0179543	0.01637
B Nest1 relative expression	Sugar-fed
0 hpi	2.98994	2.94868	1.86221	0.843424	1.77295	2.01777	3.91319	2.21522	0.828063	0.394371	3.21778	2.35531	3.34944	0.821647	4.91907
6 hpi	1.18177	1.94414	1.09384	0.753776	1.25432	1.08145	0.617471	2.18037	3.71095	0.533331	0.822738	2.51634	1.48755	0.902325	1.38539
24 hpi	2.18002	1.45795	4.22016	1.70149	0.993892	1.10915	3.19663	0.989628	0.769361	1.04945	1.14818	2.35731
	Blood-fed
0 hpi	4.68727	3.87271	2.14434	2.71309	1.39186
6 hpi	2.85027	3.65138	4.30037	5.27599	6.40647	4.82651	1.30111	8.7039	1.50714	1.82823	3.12264	4.86183	4.51289	8.12893	13.4809
24 hpi	3.93438	0.695639	1.08085	0.979025	1.14957	1.16948	2.24779	4.87256	0.223728	3.07757	1.86824	1.28108	2.33714	1.56925	1.47961
C Nest1 relative expression
Females	1.18177	1.94414	1.09384	0.753776	1.25432	1.08145	0.617471	2.18037	3.71095	0.533331	0.822738	2.51634	1.48755	0.902325	1.38539
Males	0.118248	0.145842	0.142595	0.111928	0.187502	0.0791903	0.0607739
D Nest1 relative expression	ZIKV
8 dpi	4.74666	4.91287	1.07868	0.717057	0.94526	1.08806	2.09038	0.313477	1.37518	4.30817	6.48515	0.239002	4.30198	2.89901
10 dpi	4.21366	0.725288	2.9525	1.48076	0.406446	2.33812	1.47309	1.65796	2.26383	2.26461	8.6062	0.656243	1.03317	3.93328
	CTL
8 dpi	0.877562	7.07888	2.0529	0.552978	2.1124	3.44183	1.7592	1.03217	2.39492	2.2602	3.19149	3.46248	2.20338	2.20168	2.36204
10 dpi	1.34098	1.71073	2.71824	0.192264	0.962685	2.63203	2.29838	4.96646	0.545686	0.152335	0.862961	3.47571	1.57744	1.13197	1.04927

## Sheet: Figure 2
B ZIKV load
Tissue	Buffer				Nest1				ZIKV Buffer				Nest1 ZIKV
24 hpi	0	0	0	0	0	0	0	0	2.45	2.39	2.34	2.29	3.1	3.33	3.22	2.86
48 hpi	0	0	0	0	0	0	0	0	1.93	2.09	1.29	1.68	3.81	3.14	2.72	3.49
72 hpi	0	0	0	0	0	0	0	0	3.03	1.7	2.32	2	4.92	4.54	4.29	4.48
96 hpi	0	0	0	0	0	0	0	0	3.56	4.48	2.53	3.32	4.66	6.03	5.36	6.35
Culture Media	Buffer				Nest1				ZIKV Buffer				Nest1 ZIKV
24 hpi	0	0	0	0	0	0	0	0	3.52	2.37	3.64	3.01	3.64		3.79	3.88
48 hpi	0	0	0	0	0	0	0	0	2.69	3.02	2.58	2.06	2.72	4.35	4.06	2.89
72 hpi	0	0	0	0	0	0	0	0	2.77			2.26	3.68	4.96	4.51	5.49
96 hpi	0	0	0	0	0	0	0	0	3.52	2.88	3.3	3.94	5.99	4.73	6.02	5.45

## Sheet: Figure 3
A			B left	MFI
Protein	Nest1-average		Nest1	2736
CD47	4.19363		Nest1+CV-1	93.3
FGF18	1.78765		2 only	82.5
FGF10	1.54485
C1QTNF4	1.13074		B right
STIM2	0.967046		log [Nest1]	MFI-1	MFI-2
CCL28	0.830838		-5.5	2644.85	2942.76
CXCL11	0.821841		-6	1674.04	1762.53
NOPE	0.758755		-6.5	769.45	916.99
FCAMR	0.729168		-7	281.43	286.61
LY6E	0.724785		-7.5	105.21	108.68
TREM2	0.72182		-8	31.38	38.05
FGF1	0.713746		-8.5	7.05	2.69
IL17RE	0.657455
FBN2	0.633361
REG4	0.595106
IL29	0.591169
BMP4	0.536737
FGF7	0.514583
HBEGF	0.486218
TNFRSF4	0.460405
IGLL1	0.4451
C1QTNF5	0.443228
IL21	0.397383
CXCL2	0.387975
TFR2	0.386795
KLRF1	0.366806
VEGFA	0.35191
FCRL6	0.338536
LAIR2	0.336322
IL4	0.334998
LYPD4	0.317427
RXFP1	0.312961
VSTM5	0.296346
IL28B	0.293531
CCL17	0.289264
IL2	0.287051
CD79B	0.28443
CD40LG	0.280234
PDGFD	0.279008
CCL20	0.253793
ITGBL1	0.25062
FCRLM1	0.250103
OLR1	0.24334
CD274	0.23467
IGDCC3	0.232714
AGER	0.229095
PPBP	0.228178
CD59	0.227313
MUC13	0.220785
TNFRSF11B	0.216667
C1orf233	0.213113
BTC	0.211438
FGF23	0.210526
IFNL2	0.205337
LRRC4	0.204737
CCL24	0.200156
TSPAN15	0.19925
PDGFA	0.195826
LYNX1	0.190273
ILDR1	0.189622
MPL	0.186504
LRRN5	0.182088
FBLN5	0.168314
CDH3	0.160546
SCARA3	0.159727
C8B	0.157287
PRG3	0.156752
THBS3	0.152897
PVRL4	0.15128
TNFRSF6B	0.140777
BMP8B	0.137684
LRRC8D	0.133298
PCSK1N	0.130523
MATN4	0.129171
ZPBP2	0.127948
LRP11	0.125585
CSF2RB	0.125163
PDCD1	0.124615
TSLP	0.119625
MOG	0.118967
LDLR	0.11877
IL19	0.113886
LY6D	0.11091
GDF5	0.109793
VSTM2A	0.1089
IL10RB	0.107062
PSCA	0.102361
CDH9	0.10166
IL36B	0.100455
ESAM	0.0966413
CD70	0.0954222
IL7R	0.0936517
NTF3	0.0917087
FCGR2A	0.0905214
TSPAN18	0.0844374
SCN2B	0.0842402
FAM132B	0.0756223
HAVCR2	0.0740465
IL1R1	0.0719569
LHCGR	0.0706594
NFAM1	0.0697818
FGFBP3	0.0693414
WIF1	0.0679147
BMP1	0.0677834
MICA	0.0671896
DLL3	0.0663551
CXCL14	0.0653924
EPHA7	0.0616304
TNFRSF1B	0.0599256
MUC5AC	0.0595206
IFNA8	0.0591797
VTCN1	0.0591212
IGIP	0.059109
CD63	0.0583322
CRELD1	0.0571252
PVRL1	0.0571092
NRG4	0.0558139
FGF16	0.0544261
TNFSF6	0.0530034
LRRC24	0.0509807
TGFB1	0.050244
SFTPA1	0.0488875
CCBE1	0.0474631
MADCAM1	0.0452396
PDGFRB	0.0444044
IL1B	0.0437796
TARM1	0.0431564
PLAUR	0.043096
ANGPT4	0.0392595
CEACAM7	0.0365748
PVR	0.0365741
IGSF9	0.0364843
LRRC37B	0.03503
SRPX2	0.034677
A1BG	0.033206
UNC5D	0.0327722
DAND5	0.0314384
KIR2DS4	0.0297984
SFTPA2	0.0296494
C17orf99	0.0270088
IL9R	0.0269197
ITGB5	0.0260141
TREML1	0.0257005
HLA-DRB1	0.025415
LTBR	0.0250062
COLEC10	0.0246838
FCMR	0.0241514
BMP3	0.0241429
CCL19	0.0238938
CD320	0.0228364
IL3	0.0222582
MPZL1	0.0213221
SLURP1	0.0213203
FAM171A1	0.0208564
C1QL2	0.0204588
CD6	0.0204203
ADAM32	0.0199062
LRRC52	0.0193458
TNFRSF9	0.0191096
CD8B2	0.0185862
CD19	0.0179871
CEACAM21	0.0173756
MSR1	0.0169591
TLR2	0.0167825
CLEC4E	0.0167055
GDF10	0.0163372
JAG2	0.0162639
TNA	0.016044
SIGLEC7	0.0159853
CXCL10	0.0153983
SEMA3D	0.0149888
NOTCH2NL	0.0149603
LYPD5	0.0148429
BY55	0.0133616
CD4	0.013321
TGFB2	0.0131646
TNFRSF19	0.0130501
IL20RB	0.0129022
LAMC1	0.0127186
EFNA1	0.0126104
RTN4RL1	0.0125113
ADAM19	0.0120164
PCDH10	0.0118397
LILRB6	0.0112654
PCDHB1	0.00959966
TNFRSF1A	0.00914558
CXCL6	0.00875112
IL15RA	0.00818777
EPHA1	0.00772598
IL25	0.00732743
BTN2A3P	0.00713321
SCN1B	0.0070108
BMP10	0.00562315
SIGLEC8	0.00543499
RTN4RL2	0.00454549
LILRA1	0.00434843
PCDHB15	0.00418105
SIGLEC16	0.00410267
SIGIRR	0.00326173
PCDHB3	0.0032605
KIR2DS3	0.00325222
ERMAP	0.00291624
FAM187B	0.00276265
F7	0.0023865
IL17A	0.00230007
CD3E	0.00194176
CDH15	0.00171012
KIR3DS1	0.00159134
PSG2	0.0013945
IL4R	0.00125642
JCHAIN	0.00109665
LRRC3C	0.000664976
GFRA1	0.000373272
ADAM15	0
ADAM20	0
ADAM21	0
ADAM23	0
ADAM29	0
ADAM9	0
ADGRE4P	0
ADM	0
ALCAM	0
AMICA1	0
AMIGO1	0
ANGPT2	0
ANGPTL2	0
ANTXR2	0
AREG	0
ASAM	0
ASGR1	0
AZGP1	0
B2M	0
BCAM	0
BCAN	0
BMP2	0
BMP5	0
BMPR1A	0
BMPR1B	0
BSG	0
BTN2A1	0
BTNL10	0
BTNL2	0
C19orf10	0
C1QR1	0
C1R	0
C1S	0
C3	0
C5	0
C7	0
C8A	0
CADM1	0
CCL15	0
CCL2	0
CCL23	0
CCL25	0
CCL3	0
CCL4L1	0
CD200R1	0
CD226	0
CD276	0
CD28	0
CD300LD	0
CD33	0
CD34	0
CD38	0
CD44	0
CD48	0
CD58	0
CD69	0
CD7	0
CD81	0
CD82	0
CD83	0
CD84	0
CD99	0
CDH13	0
CDH18	0
CDH2	0
CDH20	0
CDH22	0
CDH8	0
CDT6	0
CEACAM1	0
CEACAM16	0
CEACAM18	0
CEACAM19	0
CEACAM20	0
CEACAM4	0
CEACAM8	0
CHAD	0
CHL1	0
CILP	0
CLEC12A	0
CLEC14A	0
CLEC19A	0
CLEC1A	0
CLEC2B	0
CLEC4A	0
CLEC4M	0
CLEC5A	0
CLEC6A	0
CLEC9A	0
CNTN2	0
CPAMD8	0
CPN2	0
CRLF2	0
CRTAC1	0
CRTAM	0
CSF2RA	0
CTLA4	0
CX3CL1	0
CXCL13	0
CXCL16	0
DCST1	0
Delta	0
DGCR2	0
DLK1	0
DLK2	0
DLL1	0
ECM2	0
EDA	0
EFEMP1	0
EFNA2	0
EFNA3	0
EFNB1	0
EFNB2	0
EGFL6	0
EGFL7	0
EGFR	0
ELFN2	0
ELSPBP1	0
EMCN	0
EPHA10	0
EPHA8	0
ERBB2	0
EREG	0
F11R	0
F12	0
F3	0
FAM187A	0
FCAR	0
FCGR3A	0
FCGRT	0
FCRL5	0
FGF3	0
FGFR1	0
FGFR3	0
FIGF	0
FLT3	0
FSHR	0
FSTL5	0
GDF11	0
GDF2	0
GDF6	0
GDNF	0
GFRA3	0
GHR	0
GML	0
GP1BA	0
GP1BB	0
GP6	0
GPA33	0
GPIHBP1	0
HAPLN1	0
HAPLN2	0
HAPLN3	0
HEPACAM	0
HEPACAM2	0
HHLA2	0
HMGB2	0
HYAL1	0
ICAM1	0
ICAM3	0
ICOS	0
IFITM10	0
IFNAR1	0
IFNG	0
IFNGR1	0
IGF2R	0
IGFALS	0
IGFL1	0
IGSF1	0
IGSF11	0
IGSF21	0
IGSF6	0
IGSF8	0
IL12A	0
IL12RB1	0
IL12RB2	0
IL13RA2	0
IL17BR	0
IL17RC	0
IL17RD	0
IL18RAP	0
IL1A	0
IL1F9	0
IL1RAP	0
IL1RAPL1	0
IL1RL1	0
IL1RL2	0
IL22RA2	0
IL23A	0
IL27RA	0
IL28RA	0
IL2RA	0
IL31RA	0
IL33	0
IL5RA	0
IL6ST	0
IL8	0
INFL4	0
INSL5	0
ITGA2	0
ITGA6	0
ITGA8	0
ITGAM	0
ITGAX	0
ITGB6	0
IZUMO	0
JAG1	0
KIR2DL4	0
KIR2DL5B	0
KIR2DS5	0
KIR3DP1	0
KIR3DX1	0
KIRREL2	0
KLRC2	0
KLRD1	0
KLRF2	0
KLRG1	0
LAMA3	0
LGI1	0
LGI3	0
LGI4	0
LGR5	0
LGR6	0
LIF	0
LILRA3	0
LILRA5	0
LILRB3	0
LINGO4	0
LOC348174	0
LRCH3	0
LRFN1	0
LRFN4	0
LRFN5	0
LRIT2	0
LRIT3	0
LRRC21	0
LRRC25	0
LRRC32	0
LRRC38	0
LRRC55	0
LRRN4CL	0
LRRTM1	0
LRRTM2	0
LRRTM4	0
LRTM1	0
LRTM2	0
LSAMP	0
LSR	0
LY6G5B	0
LY6G6C	0
Ly6L	0
LY9	0
LYPD3	0
LYPD6	0
MAG	0
MATN1	0
MATN2	0
MBL2	0
MCP	0
MDGA1	0
MEP1A	0
MFAP3L	0
MFI2	0
MMP24	0
MMP9	0
MR1	0
MRC1	0
MST1	0
MUC21	0
NCAM1	0
NCR1	0
NCR2	0
NCR3	0
NEGR1	0
NELL1	0
NGFR	0
NPTN	0
NRG1	0
NRG2	0
NRP1	0
NRP2	0
NTM	0
NTNG1	0
OIT3	0
OMD	0
PAMR1	0
PAPLN	0
PCDHA9	0
PCDHB11	0
PCDHB16	0
PCDHB9	0
PCDHGB6	0
PCSK9	0
PDGFC	0
PDGFRA	0
PINLYP	0
PIP	0
PKDCC	0
PLXNA4	0
PPT2	0
PRELP	0
PROCR	0
PROZ	0
PRTG	0
PRV1	0
PSG4	0
PSG5	0
PSG8	0
PSG9	0
PTGS2	0
PTPNS1L2	0
PTPRC	0
REG1A	0
REG1B	0
ROR1	0
ROR2	0
ROS1	0
SCN3B	0
SCUBE1	0
SDC2	0
SDC4	0
SEMA3B	0
SEMA3C	0
SEMA4B	0
SEMA4C	0
SEMA4F	0
SEMA6C	0
SEMA7A	0
SFTPD	0
SIGLEC10	0
SIGLEC11	0
SIGLEC12	0
SIGLEC14	0
SIGLEC9	0
SIRPA	0
SIRPB2	0
SLAMF1	0
SLAMF7	0
SLITRK3	0
SPACA4	0
TAC4	0
TGFA	0
TGFB3	0
TGFBR1	0
TGFBR2	0
THBS2	0
THY1	0
TIGIT	0
TLR1	0
TLR3	0
TLR9	0
TMEM130	0
TMEM8	0
TMEM81	0
TMEM8B	0
TMIGD2	0
TNFRSF10B	0
TNFRSF10C	0
TNFRSF11A	0
TNFRSF12A	0
TNFRSF19L	0
TNFRSF5	0
TNFRSF6	0
TNFSF13B	0
TPBG	0
TREM1	0
TSHR	0
TSPAN1	0
TSPAN13	0
TSPAN17	0
TSPAN3	0
TSPAN8	0
TYRO3	0
TYROBP	0
UNC5B	0
VCAM1	0
VEGFC	0
VLDLR	0
VSIG2	0
VSTM2B	0
VSTM2L	0
VSTM4	0
WFIKKN1	0
XCL1	0
XCL2	0
PAP	-1.6296e-05
LRRC26	-4.41207e-05
IFNAR2	-0.000209174
FAT2	-0.000253238
BTN2A2	-0.000350679
SDC1	-0.000370498
CLEC2D	-0.000442314
LILRA4	-0.000595817
PCDHB6	-0.00085834
NGFB	-0.000859441
UNC5A	-0.000875689
GDF15	-0.000969889
PF4	-0.000972281
SEMA4D	-0.000977737
CFI	-0.00101878
PDGFB	-0.00114056
IL20RA	-0.00118805
TSPAN2	-0.00121365
TSPAN7	-0.00121737
CD5	-0.00133309
CEACAM6	-0.0013752
NTRK3	-0.00137686
ICAM2	-0.00137835
CLEC17A	-0.00149753
MPZL3	-0.00157067
FCGR1B	-0.0016215
GDF8	-0.00163768
ATRAID	-0.00166633
TNFSF15	-0.00174879
TNFRSF10D	-0.00200113
ITGB8	-0.00202023
FGF9	-0.00203281
CD3G	-0.00208319
NTF5	-0.00226733
UPK1A	-0.0024617
TREML4	-0.0027366
MFAP3	-0.00282123
KITLG	-0.00307253
TEX101	-0.00310854
CD53	-0.00319397
EPGN	-0.00321708
GP2	-0.0035559
LRFN2	-0.00356527
LILRB1	-0.0036576
SSC4D	-0.00399487
EFNA5	-0.00412691
FCER1A	-0.00419471
TNFRSF14	-0.00422631
PVRL2	-0.00430251
CD300E	-0.0043139
NT5E	-0.00433699
SPACA6P	-0.00453277
SIGLEC5	-0.00458697
LRRC15	-0.00464434
ZPBP	-0.00483283
CILP2	-0.00503112
BMP8A	-0.00518462
PCDH12	-0.00521063
TLR6	-0.00567159
KIR2DS2	-0.00592369
ITGA5	-0.00614894
IL6R	-0.00616307
CD55	-0.0063292
HYAL2	-0.00636191
GDF3	-0.00641188
LRRC8B	-0.00644063
PSG6	-0.00646046
IFNK	-0.00663609
CDH10	-0.0066419
IL8RB	-0.00666514
TENM1	-0.00676812
TNFSF18	-0.00681411
CD300LB	-0.00685237
CCL11	-0.00686963
LOX	-0.00694425
FCRL1	-0.00713792
OPCML	-0.00714953
IL3RA	-0.007224
CD80	-0.00739535
DKFZp686O24166	-0.00745415
GDF9	-0.00752818
UNC5C	-0.00797111
LRRC4C	-0.00802861
PCDHB5	-0.00823587
BMP15	-0.00843713
IL11RA	-0.00862934
C10orf59	-0.00906061
LRG1	-0.00915235
CD200	-0.00931211
IFNA6	-0.00932479
CD36	-0.00953435
REG3G	-0.00980401
ISLR	-0.0103373
MICB	-0.0104753
LY6G6F	-0.0104846
IGSF5	-0.0105121
FNDC5	-0.0106089
TM4SF6	-0.0107506
PSPN	-0.0110767
SELL	-0.0111116
CD2	-0.0118041
CSF2	-0.0119817
TNFRSF7	-0.0120061
IL21R	-0.0120162
IL13RA1	-0.0120408
PATE4	-0.012198
LY6G5C	-0.0122203
LYPD1	-0.0123854
EGFL3	-0.0125643
TNFSF13	-0.0126683
BTN1A1	-0.0127587
CXCL1	-0.0127681
DCN	-0.0128574
IFNE	-0.0130722
LINGO3	-0.0131352
PTPRJ	-0.0132681
ITGB1	-0.0134092
BMPR2	-0.0136198
KLRC1	-0.0139852
TMEFF1	-0.0139895
LY75	-0.0141281
KIR3DL3	-0.0141337
IL1R2	-0.0142383
CD151	-0.0142483
IL17RA	-0.014344
TREML2	-0.0145003
IGFL2	-0.0145591
LRRC8C	-0.014689
DSC3	-0.0147453
CD37	-0.0147728
BTLA	-0.0148406
PIGR	-0.0154386
CLEC10A	-0.0156809
TEK	-0.0159961
VSIG1	-0.0161076
MPZL2	-0.0162918
FCRL4	-0.0166555
LYPD6B	-0.0167181
CD244	-0.0174809
LRRN1	-0.0179642
LILRB2	-0.0183375
ISLR2	-0.0183994
CDH17	-0.0184293
TSPAN12	-0.018473
COLEC11	-0.0184753
AGRN	-0.0186319
IL1RAPL2	-0.0188258
ENTPD3	-0.0189562
IL1F5	-0.0190811
SIGLEC6	-0.0193704
BTNL3	-0.0194978
SLAMF8	-0.0198083
EFEMP2	-0.0198566
CADM2	-0.0201197
THBD	-0.0202189
FCRL2	-0.0205206
CDH1	-0.0206102
EDAR	-0.0206836
TNFRSF10A	-0.0208538
IL23R	-0.02103
FMOD	-0.0212797
C6orf25	-0.0217258
ELFN1	-0.0218561
IL2RB	-0.0219109
CDH5	-0.0220119
SLAMF6	-0.022041
GFRA2	-0.0220729
LRRC8A	-0.0221992
PVRL3	-0.0224418
LYPD2	-0.0224532
FCGR2C	-0.0224598
TNFSF11	-0.0225813
EFNB3	-0.0228803
LILRB4	-0.0230817
IGSF4B	-0.0234661
IGLON5	-0.0235601
MMP28	-0.0236881
TNFSF10	-0.0237745
EPYC	-0.0238374
ADAM11	-0.0239683
LTF	-0.0242518
NTN3	-0.024458
EMR1	-0.0247016
HAPLN4	-0.0247577
LRRC3B	-0.0254865
NTNG2	-0.0256222
SIGLEC15	-0.0256494
TLR5	-0.0256626
GP9	-0.0258878
MUC1	-0.0261748
IL10RA	-0.0267353
MILR1	-0.0269769
MXRA8	-0.0269904
PCDHB7	-0.0274332
SELE	-0.0276658
ENTPD1	-0.0285999
PILRB	-0.0287855
ADAM28	-0.0290486
PATE1	-0.0294836
IL13	-0.030023
CD3D	-0.0300292
TNFRSF8	-0.0306145
MMP17	-0.0307504
PATE3	-0.0309425
MEGF9	-0.0311179
FNDC4	-0.0334514
KLRC3	-0.0338035
VSIG4	-0.0341948
BGN	-0.0346076
IL1F6	-0.0350427
TSPAN31	-0.0352229
CD96	-0.0362764
JAM3	-0.0365647
IGSF10	-0.0368062
NRXN1	-0.0368151
LY6G6D	-0.0383991
CRELD2	-0.0384868
TNFSF8	-0.0393243
BTN3A3	-0.0393518
NPHS1	-0.039691
TGFBI	-0.0399355
OPTC	-0.0399413
NLGN4Y	-0.0406573
IL1RN	-0.0417847
CD200R1L	-0.0426342
FLRT2	-0.0428515
CXCL5	-0.0438816
FLRT1	-0.0440317
EDA2R	-0.0450676
IL18BP	-0.0453521
NXPE1	-0.0456613
PROC	-0.0463512
PCDH20	-0.0465236
LY6K	-0.0467648
HLA-DOB	-0.0468086
IL9	-0.0471028
CLEC7A	-0.0475685
CLEC4G	-0.0491712
KIRREL	-0.0500459
IL22RA1	-0.0505971
BTNL8	-0.0510037
NAGPA	-0.0519797
LRFN3	-0.0520262
CDH19	-0.0531157
TMIGD1	-0.0531865
HGFAC	-0.0532023
LGI2	-0.0533261
IGLL5	-0.0533819
TNF	-0.0538681
BTNL9	-0.0539167
CD209	-0.0542712
PCDHGA4	-0.0547094
FGF19	-0.0550318
COMP	-0.0556602
ADAM2	-0.0557646
PCDHGB3	-0.0587707
MASP1	-0.0591175
CCL27	-0.0593334
BSPH1	-0.0594649
SECTM1	-0.0601942
IGFL3	-0.0608859
IL15	-0.0612367
KIR3DL2	-0.0613628
SCARF2	-0.0616737
PTX3	-0.0620065
CD9	-0.0624318
CLEC4C	-0.0633531
ADGRE3	-0.0634439
EMB	-0.0643527
PROS1	-0.066264
TDGF1	-0.0663614
KAZALD1	-0.0664893
CNTN5	-0.0674798
IFNGR2	-0.0675413
PLAT	-0.0675454
TMEM25	-0.0677575
ITGB7	-0.0681808
PODNL1	-0.0683191
FCER2	-0.0690352
PDCD1LG2	-0.0693393
ITGB2	-0.0706785
CDH24	-0.0712651
MMP2	-0.0714996
CD207	-0.0721271
INS	-0.0730628
CD300LG	-0.074288
C1orf32	-0.0752649
EPHB2	-0.0774454
DAG1	-0.0777276
KERA	-0.0780948
VEGFB	-0.0803777
FCRL3	-0.0807302
FGF6	-0.0812951
TLR8	-0.0835257
PILRA	-0.0848016
CFC1B	-0.0850766
IL17F	-0.0854532
ANGPTL3	-0.0864699
CD300A	-0.0869165
SIRPG	-0.0871464
LGR8	-0.0874848
IL2RG	-0.0896009
EPOR	-0.089782
TMEM149	-0.089899
ASTN2	-0.091487
FNDC7	-0.0922011
IL6	-0.0927904
ICOSLG	-0.0930829
COLEC12	-0.0944068
TRABD2A	-0.0948203
VWA2	-0.0956982
EGFLAM	-0.0957275
CEACAM5	-0.0961879
ANGPTL4	-0.0965866
TNFRSF17	-0.0991697
MUSK	-0.099508
TNFSF14	-0.100028
PODN	-0.101175
IL7	-0.101601
HAMP	-0.101778
NTRK2	-0.102851
IL16	-0.103293
CD300C	-0.104585
SRPX	-0.105327
HABP2	-0.105359
CD300LF	-0.106798
VASN	-0.108801
TNFSF9	-0.1122
CFC1	-0.113635
HLA-F	-0.113948
PTPRO	-0.114382
C9	-0.117706
KLRK1	-0.120066
EBI3	-0.122451
IFNA13	-0.12267
CD72	-0.123132
OGN	-0.125049
LY6H	-0.125121
IFNB1	-0.127363
CXCL3	-0.129544
SEMA3E	-0.130037
IGF2	-0.130365
EPO	-0.131023
LINGO2	-0.13227
NPNT	-0.132414
FGF21	-0.139932
CD302	-0.145929
ASGR2	-0.147384
SLAMF9	-0.148546
MMP15	-0.150785
IGSF4C	-0.152202
CNTFR	-0.154346
ANTXR1	-0.15488
EPHB6	-0.156828
TSKU	-0.15801
SCN4B	-0.165181
AMIGO2	-0.165985
PCDH9	-0.166614
LTA	-0.17356
TFRC	-0.174394
IL1F7	-0.18267
ABI3BP	-0.185015
CLEC1B	-0.187162
CHODL	-0.192855
IL1F10	-0.19321
NTRK1	-0.195916
IL22	-0.210652
GPI	-0.211583
LRRC19	-0.212298
CLEC12B	-0.213795
CRLF1	-0.215975
C6	-0.217237
LUM	-0.238298
HYAL3	-0.239259
PTGS1	-0.241455
CCL22	-0.242372
MDGA2	-0.243146
EPHA2	-0.267569
TPBGL	-0.273067
FLRT3	-0.279742
DCSTAMP	-0.28083
FGF5	-0.285352
IL31	-0.287481
TSPAN9	-0.29172
KLRB1	-0.291988
MIF	-0.295142
C1QL1	-0.296097
LAIR1	-0.308933
IL17B	-0.312099
TSPAN33	-0.339571
UPK1B	-0.358473
INSL6	-0.3801
FGFRL1	-0.385718
CSPG5	-0.402993
MMRN1	-0.403033
AXL	-0.406872
LYPD8	-0.410411
IFNA14	-0.411669
IL20	-0.420752
GITR	-0.422872
AMIGO3	-0.424126
IL17C	-0.435331
CD180	-0.436971
IFNA5	-0.441638
C10orf54	-0.44455
F9	-0.446368
FBN3	-0.446953
IFNW1	-0.44799
VSTM1	-0.462728
LIFR	-0.468314
LAG3	-0.47449
CNTNAP4	-0.476878
FAM20C	-0.497491
GP5	-0.514388
KSP37	-0.515021
VSIG8	-0.530301
PRLR	-0.531173
CFHR4	-0.540059
IL34	-0.577964
IFNA2	-0.586016
FGF20	-0.604046
CD14	-0.607117
ANGPT1	-0.629983
IFNA17	-0.699206
PGLYRP1	-0.707325
TNFRSF21	-0.720823
CSF3	-0.729576
IL5	-0.732302
CD74	-0.749184
IL32	-0.763697
IGFBPL1	-0.954903
IL17D	-1.00034
EDIL3	-1.48192

## Sheet: F3 D
2020_03_09_CD47_NeSt1_complex_jh	2020_03_09_CD47_NeSt1_complex_jh	2020_03_08_CD47_jh	2020_02_04_nest1_n169q_inj1_jh
UV(280 nm)_volume	UV(280 nm)_mAU	UV(280 nm)_mAU	UV(280 nm)_mAU
-1.98674	0.759761	-2.12202	7.52226
-1.98367	0.760737	-2.12157	7.52206
-1.981	0.761137	-2.12148	7.52129
-1.97927	0.761538	-2.12148	7.5208
-1.97847	0.761938	-2.12121	7.5208
-1.97667	0.762339	-2.12085	7.52013
-1.97334	0.761493	-2.12049	7.51936
-1.97	0.760918	-2.12049	7.51859
-1.96667	0.760469	-2.12049	7.51803
-1.96334	0.759748	-2.12058	7.51772
-1.96	0.757381	-2.12103	7.51772
-1.95667	0.753491	-2.1222	7.51785
-1.95334	0.749202	-2.12319	7.51862
-1.95	0.74415	-2.12427	7.52068
-1.94667	0.739944	-2.12563	7.52561
-1.94334	0.736094	-2.12716	7.5328
-1.94	0.732198	-2.1287	7.5433
-1.93667	0.728751	-2.13036	7.55631
-1.93334	0.726064	-2.13176	7.57051
-1.93	0.725573	-2.13221	7.59002
-1.92667	0.725392	-2.13266	7.61172
-1.92333	0.725792	-2.1333	7.63696
-1.92	0.725789	-2.13384	7.65963
-1.91667	0.723909	-2.1346	7.67974
-1.91333	0.722165	-2.13667	7.69429
-1.91	0.718588	-2.13924	7.69794
-1.90667	0.713937	-2.14226	7.68965
-1.90333	0.707937	-2.14635	7.66953
-1.9	0.698049	-2.15104	7.64628
-1.89667	0.687268	-2.15783	7.61821
-1.89333	0.674923	-2.16756	7.59003
-1.89	0.663557	-2.17846	7.56186
-1.88667	0.649464	-2.18981	7.53572
-1.88333	0.632462	-2.2017	7.51513
-1.88	0.612959	-2.21399	7.50292
-1.87667	0.592201	-2.22601	7.49318
-1.87333	0.574932	-2.23781	7.48953
-1.87002	0.558513	-2.24875	7.48213
-1.86668	0.544508	-2.25676	7.47324
-1.86335	0.532024	-2.26211	7.46268
-1.86001	0.526702	-2.26572	7.44789
-1.85668	0.528942	-2.26815	7.43371
-1.85335	0.536992	-2.26513	7.41873
-1.85001	0.549116	-2.24429	7.40109
-1.84668	0.562673	-2.18226	7.38306
-1.84335	0.580345	-1.95668	7.35103
-1.84001	0.634448	-1.42377	7.3396
-1.83668	0.768622	-0.478975	7.31842
-1.83335	0.99287	0.863655	7.30167
-1.83001	1.33608	2.41481	7.29299
-1.82668	1.93974	4.04267	7.30135
-1.82335	2.9378	5.71249	7.33388
-1.82001	4.25067	7.43444	7.39644
-1.81668	5.58349	9.0663	7.48878
-1.81335	6.87942	10.4189	7.58925
-1.81001	7.96658	11.3626	7.73995
-1.80668	8.595	11.9084	7.775
-1.80334	8.89447	12.2286	7.82296
-1.80001	8.78035	12.4141	7.83429
-1.79668	8.15635	12.521	7.8091
-1.79334	7.14022	12.5009	7.64145
-1.79001	6.06096	12.3382	7.54646
-1.78668	4.96851	12.0721	7.30843
-1.78334	4.00392	11.7369	7.00769
-1.78001	3.40326	11.3546	6.68065
-1.77668	3.03066	10.9332	6.18563
-1.77334	2.85478	10.521	6.01917
-1.77001	2.83321	10.0973	5.68803
-1.76668	2.9296	9.70076	5.38887
-1.76334	3.16336	9.36834	5.14559
-1.76001	3.54153	9.10559	4.91225
-1.75668	3.66759	8.90658	4.88813
-1.75334	3.90037	8.75463	4.93451
-1.75001	4.09388	8.67779	5.1375
-1.74667	4.241	8.76827	5.42092
-1.74334	25.9408	9.16729	5.90059
-1.74001	46.7678	9.82162	6.09972
-1.73667	89.5197	10.615	6.62312
-1.73334	132.266	11.4431	7.27752
-1.73001	172.038	12.3228	7.97372
-1.72667	176.269	13.3549	8.98623
-1.72334	177.521	14.4789	9.64373
-1.72001	179.959	15.4799	10.4266
-1.71667	181.584	16.2029	10.8889
-1.71334	142.294	16.6144	11.919
-1.71001	81.3181	16.759	13.3838
-1.70667	60.906	16.7548	14.2527
-1.70334	22.9441	16.5905	15.0548
-1.70001	21.7462	16.1791	15.4266
-1.69667	20.4586	15.5754	16.4248
-1.69334	19.6259	14.9137	16.9296
-1.69	19.1712	14.1931	17.2281
-1.68667	18.2233	13.491	17.3493
-1.68334	17.3344	12.888	17.4137
-1.68	16.5211	12.3768	17.4854
-1.67667	15.4692	11.9464	17.5822
-1.67334	14.7894	11.5832	17.7142
-1.67	14.1109	11.2834	17.8578
-1.66667	13.5222	11.0301	18.0009
-1.66334	13.047	10.828	18.1406
-1.66	12.6723	10.6501	18.2706
-1.65667	12.4082	10.5004	18.3454
-1.65334	12.2124	10.3523	18.3761
-1.65	12.0787	10.2211	18.3776
-1.64667	11.9686	10.0855	18.3401
-1.64334	11.8749	9.93579	18.5899
-1.64	11.7746	9.74501	18.6535
-1.63667	11.6682	9.53226	18.6535
-1.63334	11.5327	9.31703	18.717
-1.63	11.3426	9.07568	18.717
-1.62667	11.1193	8.81375	18.78
-1.62333	10.8556	8.40935	18.8401
-1.62	10.5975	8.27818	18.894
-1.61667	10.3554	8.02113	18.9416
-1.61333	10.1176	7.79972	19.0057
-1.61	9.87245	7.59296	19.0448
-1.60667	9.64854	7.29898	19.0628
-1.60333	9.4387	7.20923	19.056
-1.6	9.2301	7.03781	19.048
-1.59667	9.03242	6.86175	19.039
-1.59333	8.84364	6.68796	19.0337
-1.59	8.65604	6.42501	19.0314
-1.58667	8.47345	6.33159	19.0294
-1.58333	8.26678	6.1419	19.027
-1.58	8.03661	5.94561	19.0243
-1.57668	7.80781	5.75468	19.0196
-1.57335	7.58455	5.49836	19.0139
-1.57002	7.36731	5.41783	19.0078
-1.56668	7.15156	5.26582	18.9943
-1.56335	6.94299	5.05395	18.957
-1.56001	6.73921	4.91946	18.9099
-1.55668	6.55666	4.78818	18.847
-1.55335	6.39493	4.72592	18.7521
-1.55001	6.23169	4.59709	18.6403
-1.54668	6.08009	4.40193	18.5085
-1.54335	5.93277	4.33864	18.342
-1.54001	5.7923	4.14534	18.1573
-1.53668	5.65353	4.02072	17.9697
-1.53335	5.50951	3.95887	17.7704
-1.53001	5.3631	3.84132	17.5616
-1.52668	5.22228	3.7253	17.35
-1.52335	5.10277	3.56145	17.1262
-1.52001	4.98817	3.45518	16.8945
-1.51668	4.87324	3.40171	16.6651
-1.51335	4.76615	3.25091	16.4467
-1.51001	4.66205	3.15321	16.2467
-1.50668	4.56834	3.05979	16.0457
-1.50334	4.48452	3.01357	15.8349
-1.50001	4.39544	2.8865	15.6382
-1.49668	4.29893	2.80863	15.4475
-1.49334	4.20577	2.73334	15.2617
-1.49001	4.1259	2.65836	15.0914
-1.48668	4.04635	2.5813	14.9242
-1.48334	3.97259	2.51116	14.7486
-1.48001	3.90472	2.44499	14.5775
-1.47668	3.83247	2.37204	14.4214
-1.47334	3.76281	2.29649	14.2717
-1.47001	3.69896	2.22394	14.13
-1.46668	3.63669	2.1506	13.9894
-1.46334	3.57443	2.07945	13.8408
-1.46001	3.51227	2.01276	13.6807
-1.45668	3.45715	1.94569	13.5172
-1.45334	3.40259	1.88335	13.3573
-1.45001	3.35537	1.82266	13.2032
-1.44667	3.31121	1.76418	13.0577
-1.44334	3.26283	1.70471	12.9224
-1.44001	3.21574	1.65057	12.8055
-1.43667	3.16943	1.59604	12.7021
-1.43334	3.12743	1.54033	12.5979
-1.43001	3.08316	1.47891	12.4986
-1.42667	3.03755	1.4156	12.3842
-1.42334	2.99018	1.36003	12.2567
-1.42001	2.94448	1.30653	12.1144
-1.41667	2.90306	1.25145	11.9623
-1.41334	2.85856	1.19402	11.7925
-1.41001	2.81647	1.14015	11.6175
-1.40667	2.77095	1.08725	11.4409
-1.40334	2.72487	1.04137	11.2663
-1.40001	2.68018	0.99382	11.1093
-1.39667	2.63987	0.945466	10.9661
-1.39334	2.59878	0.897027	10.8246
-1.39001	2.55838	0.849884	10.6787
-1.38667	2.5225	0.807843	10.5453
-1.38334	2.48843	0.76255	10.4187
-1.38	2.46239	0.718752	10.31
-1.37667	2.43953	0.672535	10.2011
-1.37334	2.42044	0.628248	10.0837
-1.37	2.40378	0.584559	9.96027
-1.36667	2.38841	0.543929	9.84752
-1.36334	2.37197	0.505148	9.73334
-1.36	2.35162	0.463924	9.61059
-1.35667	2.32594	0.42456	9.48735
-1.35334	2.29699	0.385383	9.35293
-1.35	2.26866	0.350247	9.21641
-1.34667	2.2383	0.313833	9.08605
-1.34334	2.20399	0.279868	8.96403
-1.34	2.16829	0.244371	8.84544
-1.33667	2.13201	0.209855	8.74069
-1.33334	2.09894	0.175588	8.63734
-1.33	2.06899	0.144116	8.53701
-1.32667	2.04313	0.113729	8.44783
-1.32333	2.01728	0.0835891	8.36264
-1.32	1.99296	0.0549762	8.28328
-1.31667	1.97057	0.0245045	8.2061
-1.31333	1.94564	-0.00367799	8.12401
-1.31	1.92347	-0.034393	8.03796
-1.30667	1.90287	-0.0648616	7.95839
-1.30333	1.88009	-0.0950485	7.87466
-1.3	1.85461	-0.123099	7.7953
-1.29667	1.82895	-0.149067	7.71841
-1.29333	1.80163	-0.172003	7.63564
-1.29	1.77619	-0.198374	7.55466
-1.28668	1.756	-0.223657	7.47486
-1.28335	1.72957	-0.246185	7.39785
-1.28002	1.70177	-0.26998	7.32201
-1.27668	1.67777	-0.292941	7.25287
-1.27335	1.65544	-0.31837	7.17724
-1.27001	1.6339	-0.343375	7.10273
-1.26668	1.61192	-0.372088	7.03775
-1.26335	1.5895	-0.395874	6.97693
-1.26001	1.56708	-0.41988	6.91799
-1.25668	1.55049	-0.443023	6.85877
-1.25335	1.53098	-0.46381	6.80418
-1.25001	1.51009	-0.483668	6.74765
-1.24668	1.48911	-0.500838	6.69122
-1.24335	1.46877	-0.518963	6.62958
-1.24001	1.45076	-0.533439	6.56234
-1.23668	1.43077	-0.548718	6.4945
-1.23335	1.40967	-0.565138	6.4314
-1.23001	1.38959	-0.582913	6.37037
-1.22668	1.37086	-0.599456	6.31298
-1.22335	1.35333	-0.620233	6.25374
-1.22001	1.33665	-0.641381	6.19774
-1.21668	1.32065	-0.661542	6.15159
-1.21335	1.30581	-0.680339	6.10819
-1.21001	1.29093	-0.698585	6.03485
-1.20668	1.27559	-0.718409	6.00892
-1.20334	1.26022	-0.736067	5.96259
-1.20001	1.24517	-0.754952	5.91615
-1.19668	1.22994	-0.769419	5.87443
-1.19334	1.20594	-0.783367	5.80937
-1.19001	1.19742	-0.799715	5.78455
-1.18668	1.17879	-0.817145	5.74039
-1.18334	1.1616	-0.832593	5.69742
-1.18001	1.14697	-0.846869	5.65603
-1.17668	1.13232	-0.862906	5.58717
-1.17334	1.11974	-0.8761	5.56403
-1.17001	1.10818	-0.890243	5.52067
-1.16666	1.09784	-0.905656	5.47487
-1.16334	1.08633	-0.919252	5.43683
-1.16001	1.06931	-0.933064	5.37761
-1.15668	1.06331	-0.946843	5.3587
-1.15334	1.05005	-0.960748	5.32105
-1.15001	1.03568	-0.973845	5.28812
-1.14667	1.02251	-0.987876	5.25655
-1.14334	1.00397	-1.00114	5.21224
-1.14001	0.997391	-1.01261	5.20009
-1.13667	0.98556	-1.022	5.17372
-1.13334	0.975752	-1.03022	5.14304
-1.13001	0.9677	-1.0402	5.11325
-1.12667	0.956103	-1.05162	5.06593
-1.12334	0.951938	-1.06241	5.04859
-1.12001	0.942765	-1.07334	4.99031
-1.11667	0.92768	-1.08498	4.94897
-1.11334	0.922439	-1.09681	4.90872
-1.11001	0.907447	-1.11117	4.87299
-1.10667	0.901761	-1.13288	4.83764
-1.10334	0.883539	-1.14354	4.80621
-1.10001	0.873645	-1.14832	4.78085
-1.09667	0.863082	-1.1578	4.7555
-1.09334	0.852432	-1.16759	4.73122
-1.09	0.847507	-1.18406	4.70754
-1.08667	0.833407	-1.18965	4.68453
-1.08334	0.824409	-1.19935	4.66211
-1.08	0.817207	-1.20933	4.63961
-1.07667	0.809375	-1.21853	4.61563
-1.07334	0.80061	-1.23031	4.59048
-1.07	0.793582	-1.24235	4.5663
-1.06667	0.786156	-1.25405	4.54331
-1.06334	0.778504	-1.26546	4.52081
-1.06	0.770006	-1.27648	4.49429
-1.05667	0.76124	-1.2925	4.46709
-1.05334	0.75238	-1.29778	4.44459
-1.05	0.743965	-1.30856	4.41759
-1.04667	0.735819	-1.31755	4.39108
-1.04334	0.727992	-1.32576	4.36604
-1.04	0.721457	-1.33599	4.33866
-1.03667	0.715061	-1.33924	4.30961
-1.03333	0.708661	-1.34618	4.28311
-1.03	0.702171	-1.35344	4.25867
-1.02667	0.695284	-1.36075	4.23422
-1.02333	0.688622	-1.37149	4.21555
-1.02	0.682267	-1.37442	4.19668
-1.01667	0.675774	-1.38047	4.1786
-1.01333	0.669687	-1.3862	4.16207
-1.01	0.663778	-1.39095	4.1427
-1.00667	0.658454	-1.4002	4.12062
-1.00333	0.653443	-1.40371	4.09618
-1	0.648609	-1.41102	4.07145
-0.996666	0.642923	-1.41892	4.04661
-0.993349	0.636703	-1.42798	4.02266
-0.990016	0.630263	-1.44287	3.99539
-0.986682	0.623061	-1.4476	3.9696
-0.983349	0.614922	-1.45721	3.94829
-0.980015	0.607141	-1.46465	3.93089
-0.976682	0.598507	-1.46992	3.9136
-0.973348	0.590229	-1.47867	3.89698
-0.970015	0.582848	-1.48142	3.87988
-0.966681	0.576095	-1.48636	3.8625
-0.963348	0.569926	-1.49024	3.84813
-0.960014	0.564875	-1.4984	3.83475
-0.95668	0.560894	-1.50522	3.82127
-0.953347	0.557132	-1.51342	3.80544
-0.950013	0.554269	-1.51735	3.78942
-0.94668	0.551496	-1.5288	3.77193
-0.943346	0.547247	-1.53691	3.7526
-0.940013	0.542503	-1.54524	3.72984
-0.936679	0.538023	-1.55403	3.70827
-0.933346	0.533276	-1.56234	3.68454
-0.930012	0.528713	-1.56978	3.66169
-0.926679	0.524149	-1.57786	3.64088
-0.923345	0.519722	-1.58746	3.62205
-0.920012	0.515343	-1.59742	3.6036
-0.916678	0.512078	-1.60626	3.58378
-0.913344	0.509486	-1.61447	3.56611
-0.910011	0.506716	-1.62159	3.54725
-0.906677	0.502964	-1.62866	3.53065
-0.903344	0.498491	-1.63619	3.51504
-0.90001	0.493931	-1.64228	3.5001
-0.896677	0.489593	-1.64782	3.48614
-0.893343	0.485656	-1.65278	3.47062
-0.890009	0.482621	-1.68642	3.45383
-0.886676	0.479043	-1.68876	3.43723
-0.883342	0.474929	-1.69088	3.41645
-0.880009	0.470724	-1.693	3.3947
-0.876675	0.466076	-1.693	3.37274
-0.873342	0.461424	-1.69503	3.35098
-0.870008	0.45686	-1.69503	3.32756
-0.866675	0.451585	-1.6971	3.3065
-0.863341	0.445899	-1.69977	3.28992
-0.860007	0.440757	-1.70576	3.27402
-0.856674	0.435656	-1.71081	3.26309
-0.85334	0.431276	-1.71667	3.25068
-0.850007	0.427474	-1.72293	3.23692
-0.846673	0.423362	-1.72919	3.2227
-0.84334	0.41925	-1.7346	3.20886
-0.840006	0.41585	-1.73991	3.19332
-0.836673	0.412944	-1.74446	3.1782
-0.833339	0.409814	-1.74735	3.16181
-0.830005	0.406776	-1.75078	3.14485
-0.826672	0.403999	-1.75322	3.12964
-0.823338	0.401493	-1.75534	3.11218
-0.820005	0.398723	-1.75778	3.09363
-0.816671	0.395639	-1.76057	3.07452
-0.813338	0.391973	-1.76373	3.05696
-0.810004	0.388307	-1.76724	3.03951
-0.806671	0.385041	-1.77134	3.02255
-0.803337	0.38218	-1.77553	3.0044
-0.800003	0.378967	-1.78058	2.98548
-0.79667	0.375705	-1.78712	2.96862
-0.793336	0.372304	-1.79356	2.95157
-0.790003	0.369042	-1.79987	2.93665
-0.786669	0.366361	-1.80515	2.92155
-0.783336	0.363416	-1.80975	2.90556
-0.780002	0.360109	-1.81417	2.89045
-0.776669	0.356042	-1.81855	2.8775
-0.773335	0.35072	-1.82215	2.86191
-0.770001	0.345534	-1.82449	2.84603
-0.766668	0.340972	-1.82661	2.8318
-0.763334	0.336584	-1.82832	2.81659
-0.760001	0.33211	-1.83112	2.79846
-0.756667	0.327234	-1.83499	2.78033
-0.753334	0.322054	-1.83905	2.76319
-0.75	0.317356	-1.84292	2.74534
-0.746667	0.314093	-1.84689	2.73062
-0.743333	0.310246	-1.85004	2.71619
-0.739999	0.306492	-1.8545	2.70111
-0.736666	0.30265	-1.85991	2.68621
-0.733332	0.298896	-1.86509	2.67354
-0.729999	0.295899	-1.86981	2.66107
-0.726665	0.292989	-1.874	2.64645
-0.723332	0.290221	-1.87787	2.63235
-0.719998	0.287223	-1.88192	2.6191
-0.716665	0.28441	-1.88566	2.60596
-0.713331	0.281373	-1.88885	2.59108
-0.709997	0.278159	-1.89165	2.57468
-0.706664	0.274447	-1.89408	2.55988
-0.703347	0.269978	-1.89656	2.54565
-0.700013	0.266178	-1.89904	2.5315
-0.69668	0.262692	-1.90256	2.5161
-0.693346	0.259436	-1.90616	2.49808
-0.690013	0.256668	-1.91098	2.48044
-0.686679	0.254074	-1.91553	2.46589
-0.683346	0.251746	-1.92004	2.45346
-0.680012	0.249336	-1.92486	2.44001
-0.676679	0.246924	-1.9299	2.4258
-0.673345	0.244107	-1.9354	2.40995
-0.670011	0.240443	-1.94027	2.39261
-0.666678	0.236905	-1.94518	2.37839
-0.663344	0.232837	-1.95013	2.36447
-0.660011	0.228639	-1.95514	2.35045
-0.656677	0.22471	-1.95982	2.33603
-0.653344	0.220732	-1.96393	2.3196
-0.65001	0.217109	-1.9674	2.30304
-0.646677	0.213665	-1.97051	2.28804
-0.643343	0.211295	-1.97285	2.27393
-0.640009	0.209073	-1.97519	2.25974
-0.636676	0.206925	-1.97718	2.24504
-0.633342	0.204955	-1.9792	2.22809
-0.630009	0.20263	-1.98213	2.20989
-0.626675	0.200531	-1.98614	2.1942
-0.623342	0.198176	-1.99105	2.17911
-0.620008	0.195773	-1.99574	2.1647
-0.616675	0.192782	-2.00042	2.15205
-0.613341	0.190269	-2.00461	2.13851
-0.610007	0.186966	-2.0084	2.11798
-0.606674	0.185983	-2.01222	2.11157
-0.60334	0.184017	-2.01515	2.09902
-0.600007	0.181643	-2.01817	2.08746
-0.596673	0.179754	-2.02051	2.07668
-0.59334	0.17747	-2.02331	2.06113
-0.589989	0.176797	-2.02556	2.05471
-0.586673	0.174789	-2.02804	2.04119
-0.583339	0.172777	-2.03119	2.02814
-0.580005	0.170536	-2.03354	2.01607
-0.576672	0.167049	-2.0357	1.99546
-0.573338	0.165975	-2.03696	1.98787
-0.570005	0.163297	-2.03903	1.97083
-0.566671	0.160619	-2.04075	1.94472
-0.563338	0.157536	-2.043	1.93683
-0.560004	0.153415	-2.04502	1.91243
-0.556671	0.152076	-2.04651	1.90484
-0.553337	0.149401	-2.04831	1.87956
-0.550003	0.145652	-2.05047	1.86564
-0.54667	0.143145	-2.05264	1.85025
-0.543336	0.140729	-2.05434	1.83687
-0.540003	0.138452	-2.05587	1.83045
-0.536669	0.136349	-2.05803	1.81841
-0.533336	0.133939	-2.06038	1.80226
-0.530002	0.131497	-2.06259	1.79089
-0.526669	0.128414	-2.0643	1.78077
-0.523335	0.125422	-2.06565	1.77057
-0.520001	0.122482	-2.06745	1.76269
-0.516668	0.119489	-2.06925	1.75376
-0.513334	0.117924	-2.07151	1.74071
-0.510001	0.113362	-2.07322	1.7269
-0.506667	0.110949	-2.07466	1.71416
-0.503334	0.108834	-2.07591	1.70152
-0.5	0.107003	-2.07807	1.6886
-0.496666	0.104945	-2.07992	1.67478
-0.493333	0.103599	-2.08122	1.65963
-0.489999	0.10239	-2.08267	1.64582
-0.486666	0.101406	-2.0847	1.63534
-0.483332	0.100423	-2.08704	1.62543
-0.479999	0.098734	-2.0897	1.61618
-0.476665	0.0969062	-2.09312	1.60811
-0.473332	0.0947096	-2.09619	1.59985
-0.469998	0.0921183	-2.09988	1.59014
-0.466664	0.0893491	-2.10443	1.57877
-0.463331	0.0860881	-2.10848	1.56729
-0.459997	0.0824259	-2.1115	1.55571
-0.456664	0.0787638	-2.11537	1.54414
-0.45333	0.0753151	-2.11645	1.532
-0.449997	0.0716884	-2.1178	1.51956
-0.446663	0.0689612	-2.11943	1.50693
-0.44333	0.0668162	-2.12101	1.49585
-0.439996	0.0640404	-2.12375	1.48701
-0.436662	0.061313	-2.1247	1.47826
-0.433329	0.0587215	-2.12677	1.46758
-0.429995	0.05613	-2.12952	1.45727
-0.426662	0.0536679	-2.13222	1.39041
-0.423328	0.0509955	-2.13636	1.38575
-0.419995	0.0482358	-2.1386	1.38148
-0.416661	0.0460875	-2.14009	1.37722
-0.413344	0.044748	-2.14207	1.37722
-0.410011	0.0433245	-2.14388	1.37722
-0.406677	0.0424347	-2.14627	1.37285
-0.403344	0.0411891	-2.14699	1.36966
-0.40001	0.0403058	-2.14942	1.36655
-0.396677	0.0399499	-2.15195	1.36005
-0.393343	0.039594	-2.15681	1.3545
-0.390009	0.0385004	-2.15924	1.34916
-0.386676	0.0366303	-2.16042	1.34303
-0.383342	0.0348864	-2.16343	1.33643
-0.380009	0.0325568	-2.16523	1.32916
-0.376675	0.0304084	-2.1664	1.32188
-0.373342	0.02826	-2.16694	1.31324
-0.370008	0.0262864	-2.16721	1.30312
-0.366674	0.024138	-2.1678	1.29117
-0.363341	0.0220219	-2.16891	1.27863
-0.360007	0.0205077	-2.17049	1.26669
-0.356674	0.0187669	-2.17256	1.25549
-0.35334	0.0169776	-2.17435	1.24547
-0.350007	0.0150071	-2.17634	1.23496
-0.346673	0.0126839	-2.17832	1.22445
-0.34334	0.00902431	-2.17999	1.21476
-0.340006	0.00553947	-2.18143	1.20553
-0.336672	0.00241054	-2.183	1.19671
-0.333339	-0.000543666	-2.18436	1.18865
-0.330005	-0.00358851	-2.18562	1.17991
-0.326672	-0.00644247	-2.18779	1.17099
-0.323338	-0.00894049	-2.19013	1.16225
-0.320005	-0.0110858	-2.19256	1.1539
-0.316671	-0.0120695	-2.19572	1.1471
-0.313338	-0.0132279	-2.19905	1.14011
-0.310004	-0.0145676	-2.20165	1.13322
-0.30667	-0.0160447	-2.20399	1.12536
-0.30332	-0.017153	-2.20633	1.11798
-0.300003	-0.0187176	-2.20786	1.10991
-0.29667	-0.0210005	-2.20902	1.10133
-0.293336	-0.0233239	-2.2101	1.09404
-0.290003	-0.0256473	-2.21136	1.08521
-0.286669	-0.027974	-2.21253	1.07685
-0.283336	-0.0301194	-2.21398	1.06934
-0.280002	-0.0321273	-2.21506	1.06261
-0.276668	-0.0345009	-2.21614	1.05576
-0.273335	-0.0364182	-2.21732	1.04985
-0.270001	-0.0376172	-2.21831	1.04425
-0.266668	-0.0387757	-2.21975	1.03727
-0.263334	-0.0402497	-2.22074	1.03095
-0.260001	-0.0415458	-2.22173	1.02527
-0.256667	-0.0435133	-2.22245	1.01917
-0.253334	-0.0449501	-2.22354	1.0123
-0.25	-0.0458465	-2.22462	1.0047
-0.246666	-0.0468335	-2.22579	0.996646
-0.243333	-0.047327	-2.22714	0.988801
-0.239999	-0.0478577	-2.22804	0.982047
-0.236666	-0.0486166	-2.22917	0.976036
-0.233332	-0.0499563	-2.2307	0.970212
-0.229999	-0.0506246	-2.23223	0.964575
-0.226665	-0.0523171	-2.23367	0.958944
-0.223332	-0.0535663	-2.23511	0.953123
-0.219998	-0.054728	-2.23637	0.947692
-0.216664	-0.0567361	-2.23746	0.942726
-0.213331	-0.0587069	-2.23863	0.937673
-0.209997	-0.0604496	-2.23913	0.932743
-0.206664	-0.0619269	-2.23904	0.928274
-0.20333	-0.063579	-2.23895	0.921988
-0.199997	-0.0650935	-2.23895	0.915976
-0.196663	-0.0670499	-2.23922	0.91132
-0.19333	-0.0690563	-2.2398	0.906482
-0.189996	-0.0705709	-2.24106	0.900851
-0.186662	-0.0723638	-2.24241	0.895003
-0.183329	-0.0739285	-2.24416	0.888664
-0.179995	-0.0754431	-2.24641	0.882239
-0.176662	-0.0775921	-2.24866	0.877769
-0.173328	-0.0803721	-2.25091	0.873759
-0.169995	-0.0811812	-2.25312	0.869099
-0.166661	-0.0824822	-2.25537	0.864623
-0.163328	-0.0839224	-2.25789	0.860147
-0.159994	-0.0851732	-2.26023	0.855768
-0.15666	-0.0866004	-2.26216	0.850624
-0.153327	-0.0877623	-2.26432	0.844798
-0.149993	-0.0886054	-2.26649	0.839065
-0.14666	-0.0898498	-2.26775	0.83364
-0.143326	-0.0913208	-2.2687	0.829238
-0.139993	-0.0929697	-2.26928	0.825136
-0.136659	-0.0950184	-2.26911	0.821739
-0.133325	-0.097114	-2.26934	0.817967
-0.129992	-0.0990332	-2.27033	0.814873
-0.126658	-0.101001	-2.2705	0.811753
-0.123325	-0.103325	-2.27068	0.808449
-0.120008	-0.105652	-2.27176	0.805174
-0.116674	-0.107663	-2.27302	0.802102
-0.113341	-0.10851	-2.27455	0.798915
-0.110007	-0.1094	-2.27608	0.79533
-0.106674	-0.109889	-2.27742	0.791415
-0.10334	-0.110555	-2.27801	0.787403
-0.100007	-0.11207	-2.27837	0.784096
-0.0966731	-0.113229	-2.27873	0.780879
-0.0933396	-0.114209	-2.27873	0.777752
-0.090006	-0.115281	-2.27864	0.774025
-0.0866724	-0.117695	-2.27828	0.770136
-0.0833389	-0.119754	-2.2781	0.766829
-0.0800053	-0.122167	-2.27806	0.764619
-0.0766717	-0.125209	-2.27801	0.761709
-0.0733382	-0.127533	-2.27819	0.76073
-0.0700046	-0.129545	-2.27819	0.758453
-0.0666711	-0.131328	-2.27856	0.75541
-0.0633376	-0.132752	-2.27892	0.751944
-0.060004	-0.134128	-2.27959	0.748123
-0.0566704	-0.134217	-2.28041	0.743652
-0.0533369	-0.134796	-2.28103	0.738994
-0.0500033	-0.134971	-2.28175	0.734362
-0.0466697	-0.134782	-2.28274	0.729268
-0.0433362	-0.134138	-2.28409	0.722145
-0.0400026	-0.134138	-2.28526	0.720398
-0.036669	-0.134897	-2.2867	0.717209
-0.0333356	-0.136458	-2.28787	0.71435
-0.030002	-0.138601	-2.28958	0.711556
-0.0266684	-0.141547	-2.29039	0.706407
-0.0233349	-0.142885	-2.29174	0.704937
-0.0200013	-0.145748	-2.29282	0.702485
-0.0166677	-0.148797	-2.29403	0.698967
-0.0133342	-0.151435	-2.29552	0.695449
-0.0100006	-0.154162	-2.29723	0.690005
-0.00666702	-0.154657	-2.2989	0.68826
-0.00333345	-0.155557	-2.2989	0.684283
0	-0.156365	-2.29979	0.680794
0.00333357	-0.156946	-2.30025	0.677305
0.00860059	-0.156946	-2.30115	0.677305
0.00860059	-0.156946	-2.30115	0.677305
0.00860059	-0.156946	-2.30115	0.677305
0.00860059	-0.156946	-2.30115	0.677305
0.00860059	-0.156946	-2.30115	0.677305
0.00860059	-0.156946	-2.30115	0.677305
0.00860059	-0.156946	-2.30115	0.677305
0.00860059	0.000224428	-2.30115	0.0467165
0.0122007	0.0145265	0.0199055	0.00760714
0.0122007	0.0145265	0.0267942	0.00760714
0.0132674	0.0165844	0.0267942	0.00818957
0.0150009	0.0184142	0.0290009	0.00818957
0.0182678	0.0195758	0.0311622	0.00993684
0.0216013	0.0223002	0.033233	0.0111017
0.0249349	0.0224393	0.0359864	0.0122407
0.0282685	0.0220446	0.0375136	0.0127292
0.031602	0.020828	0.0385037	0.0126354
0.0349356	0.0185922	0.0384131	0.0119591
0.0382689	0.0152853	0.0378274	0.0104254
0.0416025	0.0124687	0.0368374	0.00926059
0.0449361	0.00969248	0.0365656	0.00790807
0.0482696	0.00621087	0.0370153	0.00655555
0.0516032	0.00223255	0.0382675	0.00443939
0.0549368	-0.00188008	0.039704	0.00183462
0.0582703	-0.00625807	0.0412311	-0.000792804
0.0616039	-0.00970419	0.0425835	-0.00333126
0.0649375	-0.0125679	0.0424056	-0.00575325
0.0682708	-0.0156452	0.0410564	-0.00845191
0.0716044	-0.018496	0.0383126	-0.0111732
0.0749379	-0.0208193	0.0343556	-0.0141049
0.0782715	-0.0226476	0.0301721	-0.0164573
0.0816051	-0.0247914	0.02252	-0.0182274
0.0849386	-0.0265679	0.0197309	-0.020067
0.0882722	-0.0288881	0.0137872	-0.0219939
0.0916058	-0.0311209	0.00883661	-0.0233643
0.0949394	-0.0330027	0.00437782	-0.0244581
0.0982729	-0.0347954	0.000281388	-0.0256457
0.101606	-0.0364975	-0.00323263	-0.0266229
0.10494	-0.0382854	-0.00660751	-0.0274157
0.108273	-0.0393549	-0.00912494	-0.0282085
0.111607	-0.0402481	-0.0112832	-0.0286049
0.114941	-0.0407788	-0.0120064	-0.0281163
0.118274	-0.0416622	-0.0117848	-0.0264692
0.121608	-0.0419244	-0.0111117	-0.0248222
0.124941	-0.0421865	-0.0102154	-0.022591
0.128275	-0.0432091	-0.00976722	-0.0202676
0.131608	-0.0442867	-0.0113415	-0.0170318
0.134942	-0.0455391	-0.0133235	-0.0136098
0.138276	-0.0472817	-0.0148088	-0.0104258
0.141592	-0.049246	-0.0186336	-0.00840658
0.144926	-0.0512168	-0.0225911	-0.00803446
0.148259	-0.0534498	-0.0291585	-0.00784678
0.151593	-0.0555079	-0.031587	-0.00842761
0.154926	-0.0567183	-0.0357727	-0.00986596
0.15826	-0.0568056	-0.0384295	-0.0126779
0.161594	-0.0563137	-0.041494	-0.0156759
0.164927	-0.0551148	-0.0437819	-0.0187403
0.168261	-0.053288	-0.0443676	-0.0215264
0.171594	-0.0504677	-0.0461215	-0.0244064
0.174928	-0.0472542	-0.0462122	-0.0271019
0.178261	-0.0433677	-0.0451346	-0.0293088
0.181595	-0.038237	-0.0441411	-0.031239
0.184928	-0.0314481	-0.04207	-0.0332001
0.188262	-0.0234975	-0.039643	-0.03553
0.191595	-0.012331	-0.0371286	-0.0402142
0.194929	0.00116019	-0.0347922	-0.0448936
0.198263	0.0154438	-0.0327211	-0.0493627
0.201596	0.0305376	-0.0311419	-0.0540163
0.20493	0.0463494	-0.0303265	-0.0588543
0.208263	0.0622077	-0.0290677	-0.0632037
0.211597	0.0756019	-0.023308	-0.0680419
0.21493	0.0874301	-0.00777119	-0.0726955
0.218264	0.0953854	0.0213155	-0.0749949
0.221598	0.100209	0.063871	-0.0768089
0.224931	0.103111	0.119446	-0.0781584
0.228265	0.103289	0.183219	-0.0783429
0.231598	0.101545	0.258891	-0.0783429
0.234932	0.0976178	0.347008	-0.0783429
0.238265	0.0928461	0.446955	-0.0783429
0.241599	0.0878511	0.547	-0.0782506
0.244933	0.083115	0.63819	-0.0786487
0.248266	0.0789611	0.716315	-0.0800905
0.251599	0.0753022	0.781508	-0.0826052
0.254933	0.072892	0.83769	-0.0867705
0.258267	0.0708376	0.877778	-0.0910555
0.2616	0.0699027	0.900733	-0.095525
0.264934	0.0701259	0.905238	-0.0995043
0.268267	0.0703976	0.899416	-0.103207
0.271601	0.0705368	0.888133	-0.107186
0.274934	0.0704494	0.875356	-0.110398
0.278268	0.0696503	0.862271	-0.113187
0.281602	0.0687153	0.848514	-0.115729
0.284935	0.0675571	0.837961	-0.119105
0.288269	0.0661724	0.828398	-0.1226
0.291602	0.0638883	0.818431	-0.125606
0.294936	0.0611124	0.808057	-0.128795
0.298269	0.0583851	0.798449	-0.130972
0.301603	0.0552112	0.789932	-0.131064
0.304937	0.0527491	0.781815	-0.127878
0.30827	0.0501608	0.775365	-0.114495
0.311604	0.046673	0.769907	-0.0383481
0.314937	0.0430979	0.765175	0.138781
0.318271	0.0399337	0.761841	0.391435
0.321604	0.0374359	0.758602	0.695239
0.324938	0.0352035	0.75437	1.04807
0.328271	0.0328868	0.749958	1.46139
0.331605	0.0297581	0.743197	1.93914
0.334938	0.0263122	0.734714	2.46232
0.338272	0.0227401	0.724836	2.95962
0.341606	0.0192554	0.716217	3.38998
0.344939	0.0159486	0.706745	3.76588
0.348273	0.0126418	0.695609	4.09064
0.351606	0.0094741	0.683517	4.36612
0.35494	0.00729005	0.67071	4.56862
0.358273	0.00577899	0.658899	4.67877
0.361607	0.00453002	0.648127	4.71226
0.364941	0.00426469	0.637397	4.68082
0.368274	0.00319365	0.626131	4.59686
0.371608	0.00167932	0.615403	4.46863
0.374941	0.000164984	0.60571	4.32386
0.378275	-0.00189458	0.595932	4.15523
0.381608	-0.00449938	0.585566	3.98018
0.384942	-0.00696505	0.574524	3.81899
0.388275	-0.00920098	0.563304	3.66891
0.391609	-0.0111716	0.55136	3.53424
0.394942	-0.0125112	0.538646	3.40704
0.398276	-0.0135855	0.526608	3.29151
0.40161	-0.0147472	0.514618	3.18422
0.404943	-0.0155027	0.502815	3.08898
0.408277	-0.0162065	0.49191	3.00586
0.41161	-0.0170123	0.481677	2.933
0.414944	-0.018572	0.471489	2.86914
0.418277	-0.0206252	0.461757	2.81963
0.421611	-0.0225926	0.452299	2.78215
0.424945	-0.0244727	0.442789	2.75628
0.428278	-0.0264434	0.432474	2.73939
0.431612	-0.0289383	0.422605	2.7346
0.434929	-0.0315351	0.41305	2.73734
0.438262	-0.0335738	0.40287	2.74476
0.441596	-0.0348585	0.392241	2.75511
0.444929	-0.0356497	0.382464	2.76917
0.448263	-0.0369587	0.372685	2.77327
0.451596	-0.0382919	0.362281	2.78029
0.45493	-0.0395378	0.352863	2.78625
0.458264	-0.040439	0.344573	2.79191
0.461597	-0.0422366	0.336465	2.79787
0.464931	-0.0431347	0.329345	2.80206
0.468264	-0.0449307	0.323079	2.81067
0.471598	-0.0467267	0.316366	2.82023
0.474931	-0.047916	0.309563	2.83007
0.478265	-0.0492557	0.303028	2.84129
0.481598	-0.0506796	0.297079	2.85067
0.484932	-0.0525549	0.29131	2.85906
0.488265	-0.0538882	0.285273	2.86121
0.491599	-0.0549562	0.279595	2.83182
0.494933	-0.0559367	0.272749	2.8042
0.498266	-0.0569173	0.266666	2.78646
0.5016	-0.0578978	0.261667	2.74607
0.504933	-0.059236	0.255723	2.69914
0.508267	-0.0610321	0.249779	2.64411
0.5116	-0.0627796	0.24334	2.55329
0.514934	-0.0634495	0.236494	2.52305
0.518268	-0.0648767	0.229962	2.46804
0.521601	-0.0660418	0.224913	2.41041
0.524935	-0.0672068	0.219959	2.32753
0.528268	-0.068723	0.214826	2.26954
0.531602	-0.0691291	0.210771	2.24156
0.534935	-0.070469	0.206443	2.19009
0.538269	-0.0718088	0.202255	2.14176
0.541602	-0.0725677	0.198833	2.07628
0.544936	-0.0740483	0.194467	2.03321
0.548286	-0.0746292	0.1901	2.01128
0.551603	-0.07516	0.185912	1.95416
0.554937	-0.0764593	0.182215	1.93731
0.55827	-0.0774448	0.178842	1.89064
0.561604	-0.0777069	0.175378	1.85966
0.564937	-0.0778817	0.17191	1.84505
0.568271	-0.0787248	0.168171	1.79977
0.571604	-0.079516	0.164749	1.78409
0.574938	-0.0797798	0.160473	1.75624
0.578272	-0.0812928	0.156152	1.71175
0.581605	-0.0816456	0.152011	1.69733
0.584939	-0.0817329	0.148136	1.67086
0.588272	-0.0820339	0.145028	1.64478
0.591606	-0.082665	0.14201	1.60456
0.594939	-0.0833835	0.138905	1.58069
0.598273	-0.0837864	0.1362	1.57009
0.601606	-0.0851732	0.133946	1.54828
0.60494	-0.0861571	0.131241	1.51276
0.608274	-0.0873157	0.128094	1.50031
0.611607	-0.0883886	0.124762	1.46547
0.614941	-0.0895116	0.119046	1.45263
0.618274	-0.0899534	0.117108	1.41361
0.621608	-0.089866	0.113146	1.40088
0.624941	-0.0898676	0.109367	1.36238
0.628275	-0.0898676	0.105178	1.33455
0.631608	-0.090133	0.100992	1.30869
0.634942	-0.0904874	0.0966667	1.28212
0.638276	-0.0910651	0.0921215	1.25691
0.641609	-0.0918742	0.0872591	1.24524
0.644943	-0.0931218	0.08339	1.2078
0.648276	-0.0954424	0.0777609	1.18307
0.65161	-0.0976739	0.0758262	1.15782
0.654943	-0.0996417	0.0725005	1.13525
0.658277	-0.101344	0.0687671	1.11392
0.66161	-0.103132	0.0676865	1.09243
0.664944	-0.104433	0.0657065	1.0694
0.668278	-0.105501	0.0653927	1.04432
0.671611	-0.106307	0.0644027	1.0247
0.674945	-0.106482	0.0635939	1.00403
0.678278	-0.106658	0.0623354	0.983556
0.681612	-0.107192	0.0598539	0.962865
0.684945	-0.107547	0.0585015	0.942269
0.688279	-0.107547	0.055978	0.924476
0.691612	-0.107901	0.0529141	0.906888
0.694946	-0.107989	0.0494004	0.887855
0.69828	-0.107989	0.0435023	0.868241
0.701613	-0.108168	0.0414769	0.850241
0.704947	-0.108929	0.0360738	0.833238
0.70828	-0.10956	0.0344075	0.8174
0.711614	-0.110458	0.0315732	0.803031
0.714947	-0.111672	0.026804	0.786915
0.718281	-0.112832	0.0250018	0.770778
0.721614	-0.114133	0.0216692	0.75872
0.724931	-0.115648	0.0172979	0.747531
0.728265	-0.117124	0.0144117	0.735382
0.731598	-0.118422	0.0123474	0.72354
0.734932	-0.119228	0.0107296	0.711982
0.738265	-0.120474	0.00938356	0.699951
0.741599	-0.121408	0.00893704	0.687504
0.744933	-0.122392	0.00903734	0.673424
0.748266	-0.123414	0.00899528	0.659441
0.7516	-0.123871	0.00863288	0.645545
0.754933	-0.124083	0.00818635	0.631955
0.758267	-0.123855	0.00665262	0.618459
0.7616	-0.124382	0.00466912	0.558757
0.764934	-0.124382	0.00286359	0.554282
0.768268	-0.125002	0.00123925	0.550019
0.771601	-0.125989	-0.000566282	0.550019
0.774934	-0.12652	-0.00223269	0.545944
0.778268	-0.127316	-0.00330695	0.545944
0.781602	-0.127947	-0.00411589	0.541468
0.784935	-0.128708	-0.00402529	0.536898
0.788269	-0.129064	-0.00402529	0.532241
0.791602	-0.130226	-0.00384732	0.52283
0.794936	-0.130857	-0.00349139	0.512446
0.798269	-0.131488	-0.00313545	0.50052
0.801603	-0.132699	-0.00259831	0.488493
0.804937	-0.134401	-0.00233298	0.478189
0.80827	-0.136057	-0.00251418	0.467468
0.811604	-0.137531	-0.00328107	0.455913
0.814937	-0.139321	-0.00445243	0.444845
0.818271	-0.140393	-0.00620787	0.433544
0.821604	-0.141624	-0.00854737	0.423336
0.824938	-0.142327	-0.0108869	0.415251
0.828272	-0.143081	-0.0134076	0.406979
0.831605	-0.144073	-0.0157471	0.396592
0.834939	-0.145381	-0.0177307	0.386903
0.838272	-0.146755	-0.0188535	0.377579
0.841606	-0.147865	-0.0200216	0.367771
0.844939	-0.149027	-0.0207837	0.359245
0.848273	-0.150029	-0.0209148	0.350205
0.851606	-0.150788	-0.0212707	0.340609
0.85494	-0.151372	-0.0215361	0.332556
0.858273	-0.151806	-0.0220732	0.325497
0.861607	-0.152328	-0.0228385	0.318348
0.864941	-0.152785	-0.0243691	0.310226
0.868274	-0.153189	-0.0252687	0.301796
0.871608	-0.153804	-0.0262136	0.292995
0.874941	-0.154332	-0.0275193	0.284962
0.878275	-0.155088	-0.0286907	0.27767
0.881608	-0.156334	-0.029854	0.270217
0.884942	-0.157579	-0.0310093	0.263604
0.888276	-0.157753	-0.0321775	0.257014
0.891609	-0.158647	-0.0332615	0.251535
0.894943	-0.15954	-0.0345268	0.246785
0.898276	-0.160171	-0.0361027	0.242199
0.90161	-0.160803	-0.0375428	0.236074
0.904943	-0.161521	-0.0389828	0.229088
0.908277	-0.161662	-0.0402497	0.221886
0.91161	-0.161312	-0.0414341	0.214198
0.914944	-0.162031	-0.0423774	0.206883
0.918277	-0.162031	-0.0434097	0.199716
0.921611	-0.162118	-0.0447559	0.192241
0.924945	-0.161944	-0.0457462	0.185161
0.928278	-0.161944	-0.0467364	0.179621
0.931612	-0.161189	-0.0477267	0.174779
0.934945	-0.159856	-0.0488981	0.169449
0.938279	-0.158786	-0.0502508	0.164607
0.941612	-0.157893	-0.0516035	0.159299
0.944946	-0.157375	-0.0526358	0.154149
0.94828	-0.156394	-0.053542	0.149776
0.951613	-0.156339	-0.0548041	0.145704
0.954947	-0.156426	-0.0561535	0.141279
0.95828	-0.157093	-0.0576843	0.137319
0.961614	-0.158602	-0.059215	0.133273
0.964947	-0.159759	-0.060791	0.128152
0.968281	-0.16074	-0.0626809	0.123102
0.971614	-0.161345	-0.0644835	0.117493
0.974948	-0.162186	-0.0665046	0.11167
0.978281	-0.162138	-0.0686664	0.105052
0.981615	-0.162225	-0.0708314	0.0989957
0.984949	-0.1624	-0.0727247	0.0922023
0.988282	-0.162488	-0.0746179	0.0859586
0.991616	-0.16275	-0.0763752	0.0808407
0.994949	-0.162924	-0.0783526	0.0760009
0.998283	-0.16319	-0.0802426	0.0719278
1.00162	-0.164001	-0.0815452	0.0678255
1.00495	-0.165441	-0.0826262	0.063872
1.00828	-0.166603	-0.083479	0.05866
1.01162	-0.167765	-0.083835	0.0536064
1.01495	-0.16884	-0.0841909	0.0486757
1.01827	-0.169334	-0.0844563	0.0442982
1.0216	-0.169246	-0.0840971	0.0401342
1.02493	-0.168981	-0.0833819	0.0363682
1.02827	-0.167503	-0.0821666	0.0323238
1.0316	-0.165535	-0.0804514	0.0285577
1.03494	-0.163567	-0.0787863	0.0258625
1.03827	-0.161774	-0.0772555	0.0232579
1.0416	-0.160699	-0.0759965	0.0205594
1.04494	-0.160562	-0.0753687	0.0165132
1.04827	-0.16141	-0.0750127	0.0120658
1.0516	-0.16275	-0.0755952	0.00731418
1.05494	-0.164896	-0.0772604	0.00321131
1.05827	-0.167042	-0.0791504	-0.000959553
1.0616	-0.170261	-0.0811278	-0.00754916
1.06494	-0.170983	-0.0832929	-0.00996631
1.06827	-0.171567	-0.0844612	-0.0155983
1.0716	-0.171392	-0.0856328	-0.019881
1.07494	-0.170632	-0.0859888	-0.0245618
1.07827	-0.168974	-0.0875649	-0.0289384
1.08161	-0.16857	-0.0886491	-0.0333523
1.08494	-0.16857	-0.0898239	-0.0378859
1.08827	-0.168745	-0.0909988	-0.0422626
1.09161	-0.169183	-0.0920296	-0.0466685
1.09494	-0.170868	-0.0936947	-0.051911
1.09827	-0.171622	-0.0947255	-0.0538446
1.10161	-0.173628	-0.0964343	-0.0570047
1.10494	-0.176217	-0.0967936	-0.0604933
1.10827	-0.178804	-0.09814	-0.0641697
1.11161	-0.180717	-0.0996676	-0.0675936
1.11494	-0.181296	-0.102903	-0.071202
1.11827	-0.182458	-0.103982	-0.0740823
1.12161	-0.183353	-0.106184	-0.0764982
1.12494	-0.184072	-0.108843	-0.0785435
1.12828	-0.184478	-0.111143	-0.0829499
1.13161	-0.184391	-0.113305	-0.084513
1.13494	-0.184482	-0.114389	-0.0880019
1.13828	-0.184838	-0.115201	-0.0915555
1.14161	-0.185016	-0.116014	-0.095203
1.14494	-0.18609	-0.11642	-0.0996726
1.14828	-0.187256	-0.117551	-0.103441
1.15161	-0.187838	-0.11764	-0.107819
1.15494	-0.189319	-0.118134	-0.111096
1.15828	-0.189546	-0.118312	-0.114281
1.16161	-0.189999	-0.11849	-0.118532
1.16494	-0.189999	-0.118579	-0.119909
1.16828	-0.189786	-0.118572	-0.122785
1.17161	-0.18846	-0.118655	-0.125115
1.17494	-0.187437	-0.117925	-0.128054
1.17828	-0.186718	-0.118419	-0.131543
1.18161	-0.185909	-0.118597	-0.132919
1.18495	-0.185365	-0.118956	-0.135482
1.18828	-0.185367	-0.119943	-0.138481
1.19161	-0.185823	-0.12093	-0.143474
1.19495	-0.186707	-0.121835	-0.146565
1.19828	-0.187994	-0.123233	-0.150055
1.20161	-0.189279	-0.123735	-0.153359
1.20495	-0.19026	-0.125128	-0.156671
1.20828	-0.191244	-0.125533	-0.158113
1.21161	-0.19249	-0.125847	-0.162188
1.21495	-0.193243	-0.125759	-0.162861
1.21828	-0.194136	-0.12585	-0.165307
1.22161	-0.195205	-0.126122	-0.166192
1.22495	-0.1961	-0.126572	-0.168701
1.22828	-0.196996	-0.127475	-0.17265
1.23162	-0.197804	-0.128418	-0.175704
1.23495	-0.198876	-0.128687	-0.178692
1.23828	-0.199685	-0.129897	-0.180105
1.24162	-0.200405	-0.130166	-0.184022
1.24495	-0.200002	-0.130978	-0.186657
1.24828	-0.199284	-0.132016	-0.188679
1.25162	-0.198214	-0.132244	-0.190422
1.25495	-0.197055	-0.132244	-0.192469
1.25828	-0.195897	-0.132472	-0.194065
1.26162	-0.194651	-0.132929	-0.195914
1.26495	-0.193492	-0.133563	-0.198173
1.26828	-0.19251	-0.133882	-0.200748
1.27162	-0.192281	-0.1346	-0.20335
1.27495	-0.192107	-0.13496	-0.206289
1.27828	-0.192369	-0.135947	-0.209016
1.28162	-0.192631	-0.136979	-0.211161
1.28495	-0.192893	-0.137248	-0.213306
1.28829	-0.192981	-0.138145	-0.215355
1.29162	-0.192665	-0.138999	-0.217467
1.29495	-0.191859	-0.139625	-0.219091
1.29829	-0.190966	-0.139803	-0.220715
1.30162	-0.19016	-0.139624	-0.222707
1.30495	-0.189001	-0.139265	-0.22491
1.30827	-0.187932	-0.13868	-0.227298
1.3116	-0.187405	-0.139085	-0.229901
1.31494	-0.187141	-0.138546	-0.232596
1.31827	-0.187282	-0.139355	-0.235411
1.3216	-0.187913	-0.139491	-0.238624
1.32494	-0.188544	-0.139491	-0.241653
1.32827	-0.18886	-0.139669	-0.244309
1.33161	-0.1893	-0.139847	-0.246943
1.33494	-0.189931	-0.139847	-0.249392
1.33827	-0.189969	-0.13949	-0.251626
1.34161	-0.189601	-0.139894	-0.253954
1.34494	-0.18946	-0.140571	-0.256496
1.34827	-0.18981	-0.140975	-0.259005
1.35161	-0.19016	-0.141784	-0.261754
1.35494	-0.190737	-0.142594	-0.264172
1.35827	-0.191194	-0.143403	-0.266497
1.36161	-0.191281	-0.143849	-0.269006
1.36494	-0.191772	-0.144076	-0.2717
1.36827	-0.192578	-0.143087	-0.274667
1.37161	-0.192981	-0.142097	-0.277057
1.37494	-0.193068	-0.141919	-0.278988
1.37827	-0.193243	-0.1421	-0.280711
1.38161	-0.193505	-0.142687	-0.28243
1.38494	-0.193767	-0.143772	-0.284146
1.38828	-0.19403	-0.145261	-0.285862
1.39161	-0.19403	-0.146837	-0.287394
1.39494	-0.19403	-0.14891	-0.288375
1.39828	-0.194204	-0.150984	-0.289233
1.40161	-0.194117	-0.152246	-0.290515
1.40494	-0.193767	-0.15324	-0.292532
1.40828	-0.193593	-0.153827	-0.294582
1.41161	-0.193505	-0.153918	-0.296445
1.41494	-0.19333	-0.153602	-0.298307
1.41828	-0.192803	-0.153109	-0.30054
1.42161	-0.192803	-0.153109	-0.303234
1.42494	-0.192715	-0.152791	-0.305559
1.42828	-0.193295	-0.152969	-0.307858
1.43161	-0.194049	-0.153374	-0.309789
1.43495	-0.194855	-0.153646	-0.311505
1.43828	-0.195435	-0.15405	-0.31304
1.44161	-0.196189	-0.154729	-0.3143
1.44495	-0.197523	-0.155675	-0.315373
1.44828	-0.198329	-0.1559	-0.31629
1.45161	-0.198681	-0.156218	-0.317638
1.45495	-0.198681	-0.156218	-0.31877
1.45828	-0.198366	-0.155991	-0.319597
1.46161	-0.19756	-0.155897	-0.320452
1.46495	-0.196805	-0.155263	-0.321335
1.46828	-0.196139	-0.155169	-0.322798
1.47161	-0.195333	-0.155075	-0.324754
1.47495	-0.194703	-0.155837	-0.326498
1.47828	-0.195156	-0.156914	-0.328271
1.48162	-0.195383	-0.157901	-0.329862
1.48495	-0.195472	-0.15871	-0.331728
1.48828	-0.195825	-0.159341	-0.33396
1.49162	-0.196352	-0.159749	-0.336747
1.49495	-0.196352	-0.159571	-0.339137
1.49828	-0.196003	-0.159393	-0.34085
1.50162	-0.195477	-0.158406	-0.342471
1.50495	-0.19525	-0.15724	-0.344305
1.50828	-0.194619	-0.156164	-0.346538
1.51162	-0.194551	-0.155355	-0.348983
1.51495	-0.195093	-0.154813	-0.351154
1.51828	-0.195724	-0.1558	-0.352836
1.52162	-0.197058	-0.156965	-0.354426
1.52495	-0.198654	-0.157995	-0.356017
1.52828	-0.200337	-0.158888	-0.357697
1.53162	-0.201092	-0.159781	-0.359347
1.53495	-0.202163	-0.160319	-0.360599
1.53829	-0.203037	-0.160498	-0.361179
1.54162	-0.203301	-0.160858	-0.361729
1.54495	-0.203476	-0.160858	-0.36228
1.54829	-0.203388	-0.161039	-0.36283
1.55162	-0.202598	-0.161356	-0.363381
1.55495	-0.201668	-0.161809	-0.363841
1.55829	-0.200878	-0.163028	-0.363841
1.56162	-0.200088	-0.164917	-0.363841
1.56495	-0.199473	-0.16757	-0.363841
1.56829	-0.19912	-0.170362	-0.363656
1.57162	-0.19912	-0.172527	-0.363471
1.57495	-0.199033	-0.174194	-0.363565
1.57829	-0.199648	-0.175363	-0.364057
1.58162	-0.200229	-0.176713	-0.366014
1.58496	-0.200669	-0.177297	-0.368951
1.58829	-0.200969	-0.177478	-0.371888
1.59162	-0.201092	-0.177569	-0.37501
1.59496	-0.200637	-0.177656	-0.378101
1.59827	-0.199581	-0.178194	-0.381162
1.60161	-0.198562	-0.179592	-0.384005
1.60494	-0.197228	-0.181845	-0.386543
1.60827	-0.196069	-0.184185	-0.387616
1.61161	-0.194505	-0.186435	-0.387986
1.61494	-0.194329	-0.188776	-0.388539
1.61827	-0.19375	-0.190621	-0.389275
1.62161	-0.193398	-0.191971	-0.389857
1.62494	-0.193382	-0.192871	-0.390563
1.62828	-0.192437	-0.192683	-0.391789
1.63161	-0.192121	-0.192139	-0.393838
1.63494	-0.191315	-0.191417	-0.395979
1.63828	-0.191228	-0.191192	-0.398119
1.64161	-0.19114	-0.191461	-0.400076
1.64494	-0.191456	-0.192717	-0.401849
1.64828	-0.191543	-0.194064	-0.403897
1.65161	-0.191456	-0.194514	-0.405944
1.65494	-0.191946	-0.196491	-0.407531
1.65828	-0.19284	-0.198068	-0.408113
1.66161	-0.193646	-0.199327	-0.408877
1.66494	-0.193471	-0.200002	-0.409674
1.66828	-0.192752	-0.200724	-0.410532
1.67161	-0.19182	-0.200541	-0.410899
1.67494	-0.19066	-0.200177	-0.411298
1.67828	-0.189285	-0.200624	-0.412002
1.68161	-0.188528	-0.200086	-0.412585
1.68495	-0.188353	-0.199682	-0.41317
1.68828	-0.188266	-0.198963	-0.41403
1.69161	-0.188	-0.198248	-0.414765
1.69495	-0.18791	-0.19672	-0.41516
1.69828	-0.18839	-0.194925	-0.415769
1.70161	-0.189061	-0.193405	-0.416255
1.70495	-0.189852	-0.192508	-0.416532
1.70828	-0.190153	-0.191699	-0.416809
1.71161	-0.190677	-0.191249	-0.423751
1.71495	-0.191202	-0.191835	-0.423751
1.71828	-0.192045	-0.19291	-0.424791
1.72161	-0.192539	-0.194166	-0.425954
1.72495	-0.19317	-0.195606	-0.425954
1.72828	-0.19352	-0.196953	-0.427116
1.73162	-0.193835	-0.198031	-0.428372
1.73495	-0.194643	-0.198617	-0.428372
1.73828	-0.195099	-0.198617	-0.429442
1.74162	-0.195276	-0.198031	-0.431552
1.74495	-0.195855	-0.197312	-0.433785
1.74828	-0.196521	-0.196412	-0.435742
1.75162	-0.196608	-0.194616	-0.437609
1.75495	-0.196521	-0.192819	-0.439567
1.75828	-0.196433	-0.190841	-0.440974
1.76162	-0.196082	-0.189268	-0.443083
1.76495	-0.195276	-0.187962	-0.443666
1.76828	-0.194522	-0.187646	-0.444617
1.77162	-0.19368	-0.186833	-0.44526
1.77495	-0.192699	-0.186202	-0.445903
1.77829	-0.192349	-0.186558	-0.447556
1.78162	-0.192087	-0.186914	-0.448411
1.78495	-0.191825	-0.187902	-0.450735
1.78829	-0.19165	-0.18898	-0.452692
1.79162	-0.191563	-0.189879	-0.454956
1.79495	-0.191616	-0.190511	-0.458688
1.79829	-0.191441	-0.191233	-0.461319
1.80162	-0.19167	-0.192045	-0.463493
1.80495	-0.191582	-0.193126	-0.465388
1.80829	-0.191582	-0.194654	-0.466154
1.81162	-0.192424	-0.195826	-0.467164
1.81495	-0.194161	-0.196907	-0.468054
1.81829	-0.196038	-0.198079	-0.468782
1.82162	-0.198178	-0.199251	-0.469361
1.82495	-0.200318	-0.200242	-0.470217
1.82829	-0.202448	-0.201051	-0.471134
1.83162	-0.204539	-0.201138	-0.472208
1.83496	-0.206679	-0.200692	-0.473465
1.83829	-0.207977	-0.200106	-0.474446
1.84162	-0.20838	-0.199568	-0.475394
1.84496	-0.20873	-0.199209	-0.476468
1.84829	-0.20873	-0.199028	-0.478032
1.85162	-0.20873	-0.199118	-0.479896
1.85496	-0.208652	-0.1993	-0.481761
1.85829	-0.208613	-0.199934	-0.483259
1.86162	-0.208439	-0.200475	-0.484696
1.86496	-0.208351	-0.201326	-0.48604
1.86829	-0.208351	-0.201823	-0.486987
1.87162	-0.208442	-0.202043	-0.48763
1.87496	-0.208798	-0.201817	-0.488393
1.87829	-0.209154	-0.201635	-0.489742
1.88163	-0.20951	-0.201723	-0.491186
1.88496	-0.209685	-0.201723	-0.492988
1.88829	-0.209193	-0.201813	-0.495528
1.89161	-0.208034	-0.201904	-0.498466
1.89494	-0.206788	-0.201676	-0.501405
1.89828	-0.205451	-0.202754	-0.504435
1.90161	-0.203761	-0.203113	-0.506947
1.90494	-0.20144	-0.203382	-0.508293
1.90828	-0.199609	-0.203651	-0.509361
1.91161	-0.198275	-0.204094	-0.510065
1.91494	-0.197608	-0.204182	-0.510187
1.91828	-0.197608	-0.204182	-0.510002
1.92161	-0.197874	-0.204094	-0.510094
1.92494	-0.198139	-0.203651	-0.510187
1.92828	-0.198754	-0.203473	-0.510459
1.93161	-0.199913	-0.203204	-0.510917
1.93495	-0.200582	-0.203382	-0.51156
1.93828	-0.201109	-0.203969	-0.511837
1.94161	-0.201724	-0.204782	-0.511133
1.94495	-0.20234	-0.206132	-0.510336
1.94828	-0.202689	-0.207569	-0.509354
1.95161	-0.203039	-0.209321	-0.50828
1.95495	-0.203126	-0.21148	-0.506934
1.95828	-0.202948	-0.213821	-0.50617
1.96161	-0.202543	-0.216158	-0.505804
1.96495	-0.201737	-0.218267	-0.505773
1.96828	-0.200844	-0.220064	-0.506936
1.97161	-0.199232	-0.221055	-0.508468
1.97495	-0.197548	-0.22155	-0.5107
1.97828	-0.195776	-0.221372	-0.513916
1.98162	-0.194268	-0.220786	-0.516852
1.98495	-0.193112	-0.219439	-0.518835
1.98828	-0.192183	-0.217736	-0.520419
1.99162	-0.191568	-0.216211	-0.521887
1.99495	-0.191501	-0.215137	-0.522649
1.99828	-0.192675	-0.214502	-0.522831
2.00223	-0.194096	-0.214457	-0.522617
2.00662	-0.194096	-0.215043	-0.522617
2.00662	-0.194096	-0.215043	-0.522617
2.00662	-0.194096	-0.215043	-0.522617
2.00662	-0.194096	-0.215043	-0.522617
2.00662	-0.138522	-0.215043	-0.32201
2.00933	-0.098408	-0.137971	-0.223218
2.00933	-0.098408	-0.111019	-0.223218
2.00974	-0.098408	-0.0967991	-0.190349
2.01074	-0.0850075	-0.0967991	-0.15748
2.0121	-0.0580315	-0.0825794	-0.124611
2.01377	-0.0308809	-0.054412	-0.0591454
2.01543	-0.00393749	-0.0266008	0.00509302
2.0171	0.0102733	0.000397893	0.00432616
2.01877	0.0121015	0.00337318	0.0031613
2.02043	0.0129428	0.00548613	0.00190745
2.0221	0.0132922	0.00665747	0.000715089
2.02377	0.0133796	0.00662026	-0.000263721
2.02543	0.0133796	0.00571911	-0.00105971
2.0271	0.0132049	0.00490372	-0.00194954
2.02877	0.0129428	0.00364017	-0.00295749
2.03043	0.0132049	0.00264358	-0.00421136
2.0321	0.0137841	0.00182818	-0.00622727
2.03377	0.014593	0.00124252	-0.00845838
2.03543	0.0155831	0.00124252	-0.0100811
2.0371	0.0169226	0.00303834	-0.0117039
2.03877	0.0184369	0.00438925	-0.0134156
2.04043	0.0198476	0.00556057	-0.0146679
2.0421	0.021171	0.00713797	-0.0153685
2.04377	0.0221449	0.00839989	-0.0156386
2.04544	0.0228664	0.00961975	-0.0151468
2.0471	0.0233194	0.0109302	-0.0144737
2.04877	0.0235912	0.0121986	-0.0150821
2.05043	0.0233226	0.0122439	-0.016179
2.0521	0.0218084	0.0115159	-0.0174281
2.05377	0.0203976	0.0103445	-0.0189263
2.05544	0.0191616	0.00885612	-0.0205184
2.0571	0.0181003	0.00692116	-0.0225683
2.05877	0.0163434	0.00452996	-0.0246183
2.06044	0.0157998	0.00250441	-0.0267281
2.0621	0.0147127	0.00088009	-0.028105
2.06377	0.0140785	-0.000427135	-0.0287781
2.06544	0.0142532	-0.00113899	-0.0292991
2.0671	0.014072	-0.0013202	-0.0294835
2.06877	0.0137161	-0.00123283	-0.0297586
2.07044	0.0131855	-0.000469192	-0.0296663
2.0721	0.0123539	0.000702153	-0.0295741
2.07377	0.0117391	0.00141725	-0.0297003
2.07544	0.0108623	0.00186055	-0.0298864
2.0771	0.0105096	0.00257241	-0.0302585
2.07877	0.0102442	0.0020288	-0.030443
2.08044	0.0106002	0.00112926	-0.0312989
2.0821	0.0109561	0.000139113	-0.0315739
2.08377	0.0117909	-0.0012102	-0.0322487
2.08543	0.0123215	-0.00273749	-0.0334136
2.08709	0.0124963	-0.0040868	-0.0341773
2.08876	0.012849	-0.00534551	-0.034941
2.09043	0.0131143	-0.00696015	-0.0363454
2.09209	0.0136935	-0.00723195	-0.0379376
2.09376	0.0136935	-0.00732256	-0.0391915
2.09543	0.0136935	-0.00790339	-0.0409681
2.0971	0.0144959	-0.00871234	-0.0424357
2.09876	0.0151236	-0.00934333	-0.0434129
2.10043	0.0158904	-0.0103335	-0.044209
2.1021	0.0165182	-0.0115016	-0.0450957
2.10376	0.0167447	-0.0124918	-0.0452802
2.10543	0.0163434	-0.0133007	-0.0454646
2.1071	0.0163434	-0.0140207	-0.045497
2.10876	0.0159422	-0.0140709	-0.0455876
2.11043	0.0147839	-0.0132619	-0.0455876
2.1121	0.0131725	-0.012453	-0.0454048
2.11376	0.0126807	-0.0116408	-0.0452203
2.11543	0.0105775	-0.0108286	-0.0452203
2.1171	0.00968123	-0.010107	-0.0451281
2.11876	0.00927677	-0.00965396	-0.0452187
2.12043	0.00909881	-0.0101021	-0.0452187
2.1221	0.00874289	-0.0104597	-0.0450358
2.12376	0.00865553	-0.0106377	-0.044455
2.12543	0.00928972	-0.0105471	-0.0436605
2.1271	0.00955828	-0.00996299	-0.0423742
2.12876	0.0103446	-0.00897122	-0.0401413
2.13043	0.0105225	-0.00771251	-0.0379069
2.1321	0.012396	-0.00618522	-0.0354896
2.13376	0.0138261	-0.00361601	-0.0331629
2.13543	0.0145865	-0.00145612	-0.030744
2.1371	0.0166864	7.11674e-05	-0.0285419
2.13876	0.0180259	0.00132988	-0.0266456
2.14043	0.0193655	0.0022731	-0.0253027
2.1421	0.021391	0.00280862	-0.0239242
2.14376	0.0233097	0.00298658	-0.0235261
2.14543	0.0252122	0.00312572	-0.0223321
2.1471	0.0274382	0.00397994	-0.0206203
2.14876	0.0300201	0.0058728	-0.0188487
2.15043	0.0324209	0.00826071	-0.0166191
2.1521	0.0349608	0.0114122	-0.0136842
2.15376	0.0381736	0.0148323	-0.0100747
2.15543	0.0410726	0.0187991	-0.00658976
2.1571	0.044198	0.0232125	-0.00292361
2.15876	0.0473816	0.0273961	0.000926936
2.16043	0.050109	0.0312205	0.00554752
2.1621	0.0532409	0.0346405	0.0103832
2.16376	0.0570812	0.0378339	0.0150652
2.16543	0.0609733	0.0407587	0.0193492
2.1671	0.0639141	0.0440039	0.0249759
2.16876	0.0667838	0.0467022	0.0269043
2.17043	0.0692491	0.0498081	0.0309746
2.1721	0.0709573	0.054988	0.0348605
2.17376	0.0727885	0.0563371	0.0386201
2.17543	0.0751113	0.0593977	0.0438194
2.1771	0.0768163	0.0622804	0.0473945
2.17877	0.0784177	0.0650239	0.0493519
2.18043	0.0802973	0.0673597	0.0550138
2.1821	0.081986	0.0696956	0.0567868
2.18377	0.0836748	0.0712679	0.0622933
2.18543	0.086347	0.0730182	0.0640371
2.1871	0.0887572	0.0753572	0.0674374
2.18877	0.09009	0.0787768	0.0746259
2.19043	0.091604	0.0802164	0.0797698
2.1921	0.0935191	0.0827398	0.0848489
2.19377	0.0957513	0.087421	0.0877249
2.19543	0.099051	0.089087	0.098187
2.1971	0.102351	0.0925065	0.105834
2.19877	0.10458	0.0952531	0.114064
2.20043	0.106721	0.0975888	0.121618
2.2021	0.108688	0.0998339	0.128194
2.20377	0.110474	0.101678	0.134004
2.20543	0.111771	0.104923	0.139141
2.2071	0.112838	0.105599	0.143789
2.20877	0.11355	0.106951	0.147732
2.21043	0.114401	0.108216	0.150821
2.2121	0.116636	0.109568	0.152836
2.21377	0.119806	0.110564	0.154272
2.21543	0.124047	0.111379	0.155346
2.2171	0.128692	0.111787	0.155838
2.21877	0.133603	0.11223	0.15633
2.22043	0.138604	0.112816	0.156976
2.2221	0.142893	0.114074	0.155844
2.22377	0.147043	0.11596	0.15499
2.22543	0.149944	0.118296	0.154415
2.2271	0.152047	0.122252	0.154143
2.22877	0.153079	0.12495	0.153625
2.23043	0.154062	0.126299	0.154117
2.23209	0.155311	0.128919	0.155767
2.23376	0.156695	0.131038	0.157048
2.23543	0.158481	0.133875	0.158975
2.23709	0.160357	0.135227	0.160625
2.23876	0.16254	0.136216	0.161997
2.24043	0.164992	0.136711	0.163154
2.24209	0.167844	0.137792	0.164833
2.24376	0.170342	0.139726	0.166179
2.24543	0.172308	0.140399	0.166548
2.24709	0.173874	0.142243	0.166735
2.24876	0.175125	0.142511	0.167013
2.25043	0.176374	0.142511	0.167013
2.25209	0.177448	0.142511	0.167198
2.25376	0.178205	0.142285	0.168482
2.25543	0.17856	0.141198	0.169792
2.25709	0.178916	0.140111	0.170917
2.25876	0.179272	0.139477	0.171771
2.26043	0.179537	0.139024	0.172564
2.26209	0.17945	0.13916	0.172777
2.26376	0.179275	0.139885	0.172965
2.26543	0.178919	0.1407	0.172874
2.26709	0.178564	0.142142	0.171192
2.26876	0.178208	0.143766	0.168993
2.27043	0.177852	0.145571	0.167867
2.27209	0.177322	0.146742	0.167136
2.27376	0.176209	0.147641	0.166648
2.27543	0.175044	0.148405	0.167414
2.27709	0.17388	0.148851	0.168941
2.27876	0.173253	0.149026	0.170988
2.28043	0.172625	0.149026	0.173314
2.28209	0.171998	0.149026	0.175824
2.28376	0.171192	0.148845	0.177169
2.28543	0.170384	0.148217	0.176956
2.28709	0.170248	0.14768	0.176652
2.28876	0.170429	0.146697	0.175397
2.29043	0.17061	0.145526	0.173776
2.29209	0.170435	0.144902	0.172004
2.29376	0.170261	0.144902	0.17051
2.29543	0.170173	0.144724	0.169012
2.29709	0.170264	0.144368	0.167388
2.29876	0.170532	0.144636	0.16702
2.30043	0.170532	0.145083	0.166651
2.30209	0.170655	0.145888	0.166467
2.30376	0.170807	0.146791	0.16656
2.30543	0.170778	0.147328	0.166379
2.30709	0.170659	0.147153	0.166133
2.30876	0.170361	0.146658	0.166104
2.31043	0.170093	0.145849	0.1658
2.3121	0.169381	0.144863	0.16461
2.31376	0.168624	0.143698	0.162931
2.31543	0.167605	0.142531	0.161253
2.31709	0.166295	0.141453	0.15948
2.31876	0.164985	0.140376	0.157526
2.32043	0.163766	0.139296	0.156271
2.3221	0.162812	0.138623	0.155382
2.32376	0.162107	0.138533	0.155776
2.32543	0.161845	0.138442	0.157824
2.3271	0.161896	0.138442	0.160848
2.32876	0.161984	0.138533	0.163782
2.33043	0.161984	0.138533	0.165645
2.3321	0.161984	0.138351	0.16732
2.33376	0.161984	0.138351	0.168207
2.33543	0.161097	0.138533	0.168728
2.3371	0.159661	0.138623	0.168546
2.33876	0.158134	0.138714	0.167418
2.34043	0.15643	0.138801	0.165493
2.3421	0.154741	0.138888	0.164057
2.34376	0.153402	0.138478	0.163416
2.34543	0.151833	0.137662	0.162899
2.3471	0.150265	0.136757	0.162284
2.34876	0.149359	0.135405	0.16112
2.35043	0.148634	0.134052	0.159561
2.3521	0.14791	0.1327	0.157782
2.35376	0.147632	0.131348	0.156401
2.35543	0.14758	0.129996	0.154622
2.3571	0.148023	0.129055	0.15303
2.35876	0.148696	0.128699	0.151685
2.36043	0.149456	0.128162	0.151138
2.3621	0.150177	0.128159	0.151326
2.36376	0.150902	0.128155	0.15151
2.36543	0.151449	0.128152	0.151423
2.3671	0.151005	0.128065	0.150692
2.36876	0.150514	0.128152	0.149961
2.37043	0.148683	0.128327	0.149042
2.3721	0.146852	0.128327	0.148185
2.37376	0.144982	0.128508	0.146409
2.37543	0.143152	0.128599	0.144449
2.37709	0.141722	0.128689	0.142307
2.37876	0.140826	0.128692	0.140441
2.38042	0.140299	0.128692	0.139218
2.38209	0.139403	0.128518	0.137996
2.38376	0.139086	0.128343	0.136773
2.38542	0.138856	0.128343	0.135489
2.38709	0.138403	0.128343	0.134512
2.38876	0.13849	0.128165	0.133535
2.39042	0.138581	0.127897	0.133043
2.39209	0.138319	0.127806	0.132306
2.39376	0.138319	0.127806	0.131416
2.39542	0.139128	0.127893	0.130252
2.39709	0.139936	0.127893	0.129087
2.39876	0.14057	0.128068	0.127648
2.40042	0.141696	0.127978	0.12581
2.40209	0.141696	0.127528	0.125137
2.40376	0.141609	0.126991	0.124067
2.40542	0.141347	0.126228	0.123947
2.40709	0.141259	0.125147	0.124287
2.40876	0.14091	0.123889	0.124901
2.41042	0.140735	0.122627	0.125422
2.41209	0.140473	0.1211	0.125911
2.41376	0.140299	0.12002	0.124837
2.41542	0.140211	0.119298	0.123581
2.41709	0.139222	0.118846	0.121469
2.41876	0.138232	0.118347	0.120395
2.42042	0.137824	0.117943	0.118037
2.42209	0.137824	0.117762	0.115281
2.42376	0.137009	0.117671	0.112618
2.42542	0.136511	0.116863	0.10895
2.42709	0.13633	0.115963	0.108187
2.42876	0.135427	0.115517	0.106747
2.43042	0.135165	0.114618	0.105401
2.43209	0.135078	0.113628	0.104424
2.43376	0.134408	0.112593	0.103842
2.43542	0.133244	0.110787	0.103842
2.43709	0.132894	0.108982	0.103842
2.43876	0.132228	0.108394	0.104576
2.44043	0.130611	0.108303	0.105036
2.44209	0.129715	0.10785	0.10522
2.44376	0.128993	0.10776	0.104703
2.44543	0.128097	0.107941	0.103913
2.44709	0.127201	0.107944	0.103121
2.44876	0.12648	0.108125	0.101963
2.45043	0.125846	0.108125	0.100804
2.45209	0.125037	0.107543	0.0993325
2.45376	0.124775	0.106372	0.098045
2.45543	0.124338	0.105877	0.0970033
2.45709	0.124251	0.105699	0.0965375
2.45876	0.124076	0.10588	0.0956446
2.46043	0.123989	0.106417	0.0951852
2.46209	0.123814	0.107413	0.0940788
2.46376	0.12364	0.108591	0.0929724
2.46543	0.123552	0.109494	0.0925519
2.46709	0.123465	0.110309	0.0921022
2.46876	0.123378	0.110448	0.0920149
2.47043	0.123028	0.109901	0.0919275
2.47209	0.122854	0.108905	0.0918111
2.47376	0.122766	0.107727	0.0916914
2.47543	0.122679	0.106462	0.091452
2.47709	0.122504	0.104929	0.0907467
2.47876	0.122417	0.103845	0.0895756
2.48043	0.123226	0.102771	0.0884983
2.48209	0.124209	0.101235	0.0874275
2.48376	0.125192	0.100067	0.086444
2.48543	0.126176	0.0978671	0.0855544
2.48709	0.126984	0.0971942	0.0850627
2.48876	0.127301	0.095664	0.0840792
2.49043	0.127301	0.0944023	0.0834063
2.49209	0.127127	0.0934124	0.0830439
2.49376	0.126143	0.0923254	0.082769
2.49543	0.12516	0.091701	0.0825813
2.49709	0.124177	0.0910767	0.0823937
2.49876	0.122378	0.0904491	0.0820249
2.50043	0.121078	0.0897794	0.0815332
2.50209	0.120586	0.0886116	0.0813455
2.50376	0.120094	0.0881619	0.0806726
2.50543	0.11946	0.0871719	0.0795726
2.50709	0.118826	0.0863567	0.0779874
2.50876	0.118192	0.0855415	0.076221
2.51043	0.117377	0.0848168	0.0742669
2.5121	0.117468	0.0847262	0.072494
2.51376	0.116969	0.0845871	0.0708441
2.51543	0.116154	0.0846777	0.0697797
2.5171	0.11608	0.0847683	0.0691715
2.51876	0.116287	0.0844965	0.0685859
2.52043	0.1163	0.0844965	0.0683983
2.52209	0.116119	0.0843154	0.0682106
2.52375	0.115769	0.0837266	0.0682106
2.52542	0.114841	0.0829113	0.0678418
2.52709	0.113599	0.081779	0.0678418
2.52875	0.112673	0.081462	0.0679356
2.53042	0.111324	0.08065	0.0678418
2.53209	0.110238	0.080472	0.0679356
2.53375	0.108892	0.0799382	0.0678418
2.53542	0.10765	0.0794012	0.0676542
2.53709	0.106401	0.0793171	0.0674665
2.53876	0.105104	0.079233	0.067473
2.54042	0.104211	0.0792394	0.0671107
2.54209	0.103172	0.0793365	0.0654251
2.54376	0.102477	0.0788868	0.0631313
2.54542	0.101555	0.0779842	0.0609312
2.54709	0.101199	0.0769036	0.0588833
2.54876	0.100934	0.0760948	0.0573271
2.55042	0.101024	0.075286	0.0563501
2.55209	0.101827	0.0744772	0.0563501
2.55376	0.102454	0.0735779	0.0560395
2.55542	0.10282	0.0725879	0.0565539
2.55709	0.102933	0.0720961	0.0566121
2.55876	0.102956	0.0717823	0.0564892
2.56042	0.102503	0.0715559	0.0555412
2.56209	0.10205	0.0715559	0.0537067
2.56376	0.101597	0.0713747	0.0510149
2.56542	0.101105	0.0709768	0.0476145
2.56709	0.100924	0.0703103	0.044803
2.56876	0.100834	0.0699124	0.0424865
2.57042	0.100652	0.0696406	0.0413282
2.57209	0.100743	0.0698186	0.0402573
2.57376	0.101196	0.0702197	0.0397687
2.57542	0.101468	0.0703071	0.0395843
2.57709	0.101565	0.0703524	0.0388854
2.57876	0.101164	0.0699835	0.0378436
2.58042	0.100465	0.0694788	0.0364944
2.58209	0.0996236	0.0687056	0.0341066
2.58376	0.0984655	0.0678062	0.0315053
2.58542	0.0973009	0.0674924	0.0289071
2.58709	0.0962786	0.0667354	0.026584
2.58876	0.0959293	0.0662857	0.0255778
2.59042	0.096104	0.0660592	0.0258205
2.59209	0.0965536	0.0660236	0.0265873
2.59376	0.0972524	0.0666124	0.0275644
2.59542	0.0980935	0.0670654	0.0294895
2.59709	0.0991643	0.0678742	0.0311688
2.59876	0.0995687	0.0676962	0.0326054
2.60042	0.099339	0.0678289	0.0333981
2.60209	0.0984429	0.0681912	0.0327218
2.60376	0.09711	0.0685536	0.031405
2.60542	0.0958645	0.0693559	0.0298131
2.60709	0.0947938	0.0699382	0.02804
2.60876	0.093723	0.0706565	0.0261731
2.61042	0.0931827	0.0710188	0.0255616
2.61209	0.0939397	0.0713779	0.0252834
2.61376	0.0953663	0.0712906	0.0255584
2.61542	0.0966118	0.0704365	0.0261699
2.61709	0.0979447	0.0693559	0.0269659
2.61876	0.0991901	0.0683659	0.0277618
2.62043	0.100086	0.0673759	0.0287454
2.62209	0.100982	0.066386	0.029729
2.62376	0.101701	0.0654866	0.0299167
2.62542	0.101704	0.0653054	0.0299167
2.62709	0.101529	0.0654801	0.0297937
2.62876	0.101798	0.0655674	0.0291207
2.63043	0.102066	0.0662857	0.0282342
2.63209	0.102335	0.0657874	0.0273476
2.63376	0.102108	0.0649721	0.026364
2.63543	0.10139	0.0639821	0.0254743
2.63709	0.099863	0.0627204	0.0245845
2.63876	0.0981582	0.0609215	0.0241898
2.64043	0.0964177	0.0593039	0.0242221
2.64209	0.0946773	0.0580001	0.0247139
2.64376	0.0930759	0.0562919	0.0252057
2.64543	0.0915619	0.0556189	0.0259111
2.64709	0.0908049	0.055263	0.0258528
2.64876	0.0902776	0.0549007	0.0255778
2.65043	0.0903812	0.0549007	0.0253028
2.65209	0.0903973	0.0549007	0.0246298
2.65376	0.0902226	0.0547195	0.0235621
2.65543	0.0900479	0.0546289	0.021789
2.65709	0.0898733	0.0546289	0.020045
2.65876	0.0899606	0.0549071	0.017903
2.66043	0.0899606	0.0558972	0.0158192
2.66209	0.0903973	0.0571589	0.0138584
2.66376	0.0903973	0.0590483	0.012205
2.66543	0.0899897	0.0609377	0.0109496
2.66709	0.0888186	0.0628271	0.00978478
2.66875	0.0884627	0.0644901	0.00969094
2.67042	0.0874728	0.0656613	0.00996597
2.67209	0.0867578	0.0665542	0.0104254
2.67375	0.0863567	0.0667354	0.0111308
2.67542	0.086499	0.066826	0.010859
2.67709	0.0869034	0.0652924	0.0100954
2.67875	0.0879775	0.0638074	0.0087461
2.68042	0.0890548	0.0626395	0.0070344
2.68209	0.0898603	0.0615136	0.00522888
2.68375	0.0900382	0.0612419	0.00320819
2.68542	0.0899476	0.0611448	0.00118749
2.68709	0.0895465	0.0608278	-0.000676279
2.68875	0.089058	0.0607792	-0.00156287
2.69042	0.0883851	0.0618631	-0.00244947
2.69209	0.0885113	0.0627204	-0.00324547
2.69375	0.0887765	0.0630795	-0.00367906
2.69542	0.0910087	0.0635325	-0.00469025
2.69709	0.0925357	0.063623	-0.00606708
2.69875	0.0940626	0.0632219	-0.00762512
2.70042	0.0946385	0.0627236	-0.00897122
2.70209	0.0948649	0.0623645	-0.0102267
2.70375	0.0948132	0.0616883	-0.0113884
2.70542	0.0937682	0.060873	-0.012639
2.70709	0.0924839	0.0599736	-0.0142278
2.70875	0.0911705	0.0591648	-0.0151743
2.71042	0.0900059	0.0585372	-0.0157244
2.71209	0.0888413	0.0580454	-0.0159088
2.71375	0.0885048	0.0576895	-0.015726
2.71542	0.0884175	0.056926	-0.015205
2.71709	0.0886827	0.0561624	-0.0138298
2.71875	0.0893718	0.055716	-0.0131584
2.72042	0.0902097	0.0555348	-0.0115696
2.72209	0.0901967	0.0553536	-0.0102267
2.72375	0.0894753	0.0549007	-0.00888384
2.72542	0.0880389	0.0547195	-0.00800047
2.72709	0.0867222	0.0547195	-0.00867353
2.72876	0.0854702	0.0547195	-0.01045
2.73042	0.0849397	0.0547195	-0.012411
2.73209	0.0845903	0.0546289	-0.0141502
2.73375	0.0842409	0.0544477	-0.0159801
2.73542	0.0846324	0.0542665	-0.0165593
2.73709	0.0854444	0.0540854	-0.0177177
2.73876	0.0872366	0.0540854	-0.0188761
2.74042	0.0884886	0.0540854	-0.0184781
2.74209	0.0899153	0.0540854	-0.0179248
2.74376	0.0906205	0.0537812	-0.0178034
2.74542	0.0911446	0.0537457	-0.0178342
2.74709	0.091494	0.0536745	-0.0184797
2.74876	0.091756	0.0534092	-0.0192175
2.75042	0.092196	0.0532345	-0.0204116
2.75209	0.0923707	0.0528786	-0.0211445
2.75376	0.0927719	0.0525227	-0.0214519
2.75542	0.0921572	0.0521668	-0.0215441
2.75709	0.0912773	0.0519371	-0.0216655
2.75876	0.0906626	0.0519727	-0.0222463
2.76042	0.08987	0.0532636	-0.0230391
2.76209	0.0887054	0.0538492	-0.0234355
2.76376	0.0875407	0.054658	-0.0241701
2.76542	0.0863761	0.0554668	-0.025335
2.76709	0.084723	0.0562757	-0.0257007
2.76876	0.0831086	0.0571751	-0.0258835
2.77042	0.0816722	0.0576248	-0.0259741
2.77209	0.0800579	0.0578933	-0.0259741
2.77376	0.0786215	0.0572592	-0.0267378
2.77542	0.0776445	0.0565345	-0.0271342
2.77709	0.0766675	0.0560816	-0.0275614
2.77876	0.0756904	0.0554474	-0.0282652
2.78042	0.0752019	0.0549039	-0.0292457
2.78209	0.0752019	0.0543604	-0.030409
2.78376	0.0750272	0.0547227	-0.0316646
2.78542	0.0749399	0.0555833	-0.0322761
2.78709	0.0749399	0.055991	-0.0323069
2.78876	0.0749399	0.0567157	-0.0323376
2.79042	0.0749399	0.0573498	-0.0323376
2.79209	0.0749399	0.0580745	-0.0323085
2.79376	0.0750272	0.0578966	-0.032493
2.79542	0.0750272	0.0570424	-0.0326774
2.79709	0.0753766	0.0552339	-0.0327696
2.79876	0.075464	0.0533379	-0.0330463
2.80042	0.075464	0.0513514	-0.0335058
2.80209	0.0756387	0.0489152	-0.0342711
2.80376	0.0758134	0.047427	-0.0348213
2.80542	0.0759881	0.0468414	-0.0354005
2.80709	0.0760754	0.0463916	-0.0359506
2.80876	0.0762501	0.0462105	-0.0363163
2.81042	0.0764766	0.0463916	-0.036682
2.81209	0.0765639	0.0469805	-0.0372321
2.81375	0.076441	0.047524	-0.0379958
2.81542	0.0759104	0.0476599	-0.0385767
2.81708	0.0753799	0.0476599	-0.0393727
2.81875	0.0748493	0.0468025	-0.0398921
2.82042	0.0744999	0.0459937	-0.0398905
2.82208	0.0741505	0.0456378	-0.0398905
2.82375	0.0735746	0.0451007	-0.0398905
2.82542	0.0733999	0.044156	-0.0398889
2.82708	0.0734355	0.0431659	-0.040316
2.82875	0.0737914	0.0424024	-0.0406202
2.83042	0.0742508	0.0418653	-0.0409244
2.83208	0.0747458	0.0417779	-0.0411089
2.83375	0.0750596	0.0417779	-0.0417221
2.83542	0.0751469	0.0419559	-0.0425182
2.83708	0.0753216	0.0419559	-0.0433142
2.83875	0.0753216	0.0420918	-0.0440197
2.84042	0.0755481	0.0419138	-0.044175
2.84208	0.0755481	0.0419559	-0.0510825
2.84375	0.0754446	0.0421306	-0.0520614
2.84542	0.0753055	0.0423053	-0.0528252
2.84708	0.0751663	0.04248	-0.0528252
2.84875	0.075079	0.042658	-0.05322
2.85042	0.0747231	0.0430139	-0.05322
2.85208	0.0735617	0.0432339	-0.0535242
2.85375	0.0720832	0.0434992	-0.0536439
2.85542	0.0707438	0.0433665	-0.0537329
2.85708	0.0694044	0.0430106	-0.0536439
2.85875	0.0683336	0.0426547	-0.0531277
2.86042	0.0675765	0.0422988	-0.0523317
2.86208	0.0669942	0.0421209	-0.0512605
2.86375	0.0668195	0.041765	-0.0497913
2.86542	0.067625	0.0409173	-0.0488124
2.86708	0.0687897	0.0400211	-0.0497962
2.86875	0.0698638	0.0392122	-0.05078
2.87042	0.0708473	0.0388984	-0.051945
2.87209	0.0715623	0.038989	-0.0534449
2.87375	0.0716497	0.0393449	-0.0549756
2.87542	0.0712485	0.0395228	-0.056139
2.87708	0.0706209	0.0398787	-0.0571195
2.87876	0.0696374	0.0406391	-0.0576098
2.88042	0.068298	0.0417132	-0.057181
2.88208	0.0672239	0.042878	-0.0567522
2.88375	0.0665089	0.0435477	-0.0560484
2.88542	0.0659686	0.043813	-0.0554367
2.88709	0.0656548	0.043813	-0.0548866
2.88875	0.0659169	0.0439942	-0.0547037
2.89042	0.0668098	0.0444019	-0.0547037
2.89209	0.0679745	0.0445831	-0.0548267
2.89375	0.0691359	0.0446769	-0.0552248
2.89542	0.0701227	0.0450392	-0.055838
2.89709	0.0711935	0.0448645	-0.0565419
2.89875	0.071737	0.0446898	-0.0569076
2.90042	0.0719635	0.0445151	-0.0575192
2.90209	0.0720379	0.0441592	-0.0580079
2.90375	0.0718373	0.0435768	-0.0581891
2.90542	0.071517	0.0433083	-0.058736
2.90709	0.0711126	0.0424541	-0.0593784
2.90875	0.0706176	0.0413314	-0.0599285
2.91042	0.0696341	0.0405226	-0.0608169
2.91209	0.0690033	0.0397137	-0.0618557
2.91375	0.0687768	0.0388143	-0.0630143
2.91542	0.068615	0.0380054	-0.064113
2.91709	0.0684986	0.0375104	-0.0653363
2.91875	0.0686377	0.0366109	-0.0657343
2.92042	0.0690389	0.0363877	-0.0656728
2.92209	0.0687283	0.0364362	-0.0656097
2.92375	0.0685536	0.0373324	-0.0653007
2.92542	0.0683789	0.0381413	-0.0651793
2.92709	0.068023	0.0390407	-0.0650887
2.92875	0.0677577	0.0398496	-0.0651809
2.93042	0.0672692	0.0400276	-0.0648443
2.93209	0.0667289	0.0402087	-0.0646615
2.93375	0.0676639	0.0402993	-0.0644738
2.93542	0.0683303	0.0401602	-0.0641647
2.93709	0.0696632	0.0393514	-0.0638557
2.93875	0.0709088	0.0388143	-0.0639447
2.94042	0.0722482	0.0383645	-0.0642537
2.94209	0.073814	0.0380022	-0.0647165
2.94375	0.0742184	0.0382254	-0.065791
2.94542	0.0749399	0.0391184	-0.0667408
2.94709	0.0743058	0.0400114	-0.0669285
2.94875	0.0735843	0.0408623	-0.0671162
2.95042	0.0719538	0.0417585	-0.0673039
2.95209	0.071462	0.0424703	-0.0675838
2.95375	0.0703912	0.0430948	-0.0672473
2.95542	0.0694077	0.0436318	-0.0672473
2.95709	0.0684242	0.0439004	-0.0661761
2.95875	0.0671786	0.0439004	-0.0647359
2.96041	0.0669165	0.0439004	-0.0639398
2.96208	0.0661239	0.0437257	-0.0638492
2.96375	0.0657874	0.0434604	-0.0642457
2.96541	0.064943	0.0432857	-0.064914
2.96708	0.0638657	0.0431109	-0.0656761
2.96875	0.0633707	0.0428456	-0.0660418
2.97041	0.0618857	0.0425803	-0.0673848
2.97208	0.0608957	0.0424056	-0.0691324
2.97375	0.0601742	0.0423183	-0.0708152
2.97541	0.0591842	0.042493	-0.0716987
2.97708	0.0586019	0.0427583	-0.072189
2.97875	0.058246	0.042933	-0.0721
2.98041	0.0581069	0.0431077	-0.0725305
2.98208	0.0583722	0.0418523	-0.0729609
2.98375	0.0585469	0.040597	-0.0734852
2.98541	0.0588122	0.0400114	-0.0742813
2.98708	0.0591681	0.0397428	-0.0752603
2.98875	0.0595239	0.0387592	-0.0766082
2.99041	0.0603328	0.0382222	-0.0780484
2.99208	0.0611416	0.0378663	-0.0797296
2.99375	0.0617725	0.0374198	-0.0807976
2.99541	0.062316	0.0384034	-0.0817718
2.99708	0.0628627	0.0396587	-0.0832961
2.99875	0.0629145	0.0400632	-0.0843625
3.00041	0.0624713	0.0402443	-0.0852476
3.00208	0.0621154	0.0409626	-0.0858577
3.00375	0.0612192	0.0412344	-0.0862817
3.00541	0.060061	0.0405161	-0.0860972
3.00708	0.0589027	0.0398884	-0.0860049
3.00875	0.0578319	0.0402508	-0.0856991
3.01041	0.056761	0.0403414	-0.0848431
3.01208	0.0560945	0.0406099	-0.084445
3.01375	0.0559198	0.0407847	-0.0838333
3.01541	0.0557451	0.0407814	-0.0829482
3.01708	0.055483	0.0405096	-0.0811763
3.01875	0.055483	0.0410467	-0.0805662
3.02042	0.055483	0.0415838	-0.0792539
3.02208	0.0550786	0.041312	-0.0781552
3.02375	0.0544445	0.0411309	-0.0774869
3.02542	0.0544445	0.04127	-0.077762
3.02708	0.0543571	0.0413217	-0.07816
3.02875	0.0541824	0.0414156	-0.0797183
3.03042	0.0540077	0.0417779	-0.0816456
3.03208	0.0540077	0.0421403	-0.0842137
3.03375	0.0538848	0.04259	-0.0886168
3.03542	0.05371	0.0429492	-0.0900845
3.03708	0.0532733	0.0433051	-0.0925894
3.03875	0.052115	0.0432533	-0.0943646
3.04042	0.0509568	0.0432015	-0.095096
3.04208	0.0497985	0.0433762	-0.0955216
3.04375	0.0488149	0.0434636	-0.0954893
3.04542	0.0476567	0.0436901	-0.0953647
3.04708	0.0466214	0.0438292	-0.0947497
3.04875	0.0459549	0.0442822	-0.0940733
3.05042	0.0461781	0.0448289	-0.0937966
3.05208	0.0467152	0.0456443	-0.0937966
3.05375	0.0471617	0.0461911	-0.0944423
3.05542	0.0476987	0.0464208	-0.0950572
3.05708	0.0480967	0.0465114	-0.0953647
3.05875	0.0485432	0.0464628	-0.0961641
3.06042	0.0489897	0.0454695	-0.096779
3.06208	0.049792	0.0450619	-0.0968729
3.06375	0.0503744	0.0438033	-0.0966592
3.06542	0.0516232	0.0418685	-0.096109
3.06708	0.0531406	0.0399758	-0.0956511
3.06875	0.0543894	0.0384001	-0.0954666
3.07042	0.0551498	0.0370509	-0.0954051
3.07208	0.0558615	0.0358829	-0.0961997
3.07375	0.0559942	0.0359735	-0.0971771
3.07542	0.0558583	0.0361547	-0.0984296
3.07708	0.05514	0.0369603	-0.0999896
3.07875	0.0534415	0.037546	-0.101702
3.08042	0.051565	0.038536	-0.103322
3.08208	0.0499538	0.0395261	-0.104576
3.08375	0.0489702	0.0397072	-0.105799
3.08542	0.0477214	0.0393934	-0.106166
3.08708	0.0474917	0.0390796	-0.106351
3.08875	0.0469999	0.0384519	-0.106535
3.09042	0.0468252	0.0375039	-0.106628
3.09208	0.0462784	0.0372321	-0.106628
3.09375	0.046191	0.0370509	-0.10672
3.09542	0.0464531	0.0369603	-0.10672
3.09709	0.0470322	0.0377692	-0.106535
3.09875	0.047647	0.0385781	-0.105647
3.10042	0.0482811	0.0390246	-0.104851
3.10209	0.0490899	0.0394225	-0.104085
3.10375	0.0501608	0.0394225	-0.103627
3.10541	0.0514615	0.0392867	-0.103597
3.10708	0.052445	0.0395552	-0.10378
3.10874	0.0529918	0.0400017	-0.104176
3.11041	0.0530792	0.0403576	-0.104726
3.11208	0.0532539	0.0405355	-0.106589
3.11374	0.0528947	0.0409853	-0.108545
3.11541	0.0522606	0.0406294	-0.110657
3.11708	0.0513644	0.0402734	-0.112182
3.11874	0.0506979	0.0398722	-0.113371
3.12041	0.0498891	0.0391572	-0.113858
3.12208	0.0480902	0.0381736	-0.113645
3.12374	0.0464337	0.0371901	-0.113369
3.12541	0.0459096	0.0362065	-0.112577
3.12708	0.0451039	0.0355788	-0.111873
3.12875	0.0446639	0.0355788	-0.110892
3.13041	0.0444892	0.0352229	-0.110468
3.13208	0.044046	0.0346858	-0.110225
3.13374	0.0435154	0.0345046	-0.110379
3.13541	0.0437774	0.0337863	-0.11102
3.13708	0.0438421	0.033424	-0.111661
3.13875	0.0427097	0.0330616	-0.112211
3.14041	0.043153	0.0326992	-0.112551
3.14208	0.043593	0.032518	-0.113132
3.14375	0.0439424	0.0326928	-0.113743
3.14541	0.0445604	0.0321427	-0.114174
3.14708	0.045091	0.0313274	-0.114604
3.14875	0.045819	0.0310491	-0.115035
3.15041	0.046479	0.0305961	-0.115828
3.15208	0.046589	0.0301917	-0.116532
3.15375	0.0451622	0.0298358	-0.117294
3.15541	0.0434733	0.0293828	-0.118119
3.15708	0.0417844	0.0286192	-0.119035
3.15875	0.0399208	0.028671	-0.119951
3.16041	0.0383192	0.0283151	-0.120684
3.16208	0.036805	0.0280465	-0.12148
3.16375	0.0355562	0.0276842	-0.122066
3.16541	0.0347117	0.0272732	-0.122951
3.16708	0.0341843	0.0268138	-0.123714
3.16875	0.0336537	0.026542	-0.124262
3.17041	0.0330713	0.0265938	-0.124505
3.17208	0.0325763	0.0266455	-0.124748
3.17375	0.0324015	0.0268203	-0.125084
3.17541	0.0324015	0.0267329	-0.124651
3.17708	0.0324015	0.0264676	-0.124463
3.17875	0.0329289	0.0261117	-0.124282
3.18041	0.033631	0.0257558	-0.124282
3.18208	0.0345111	0.0253093	-0.124104
3.18375	0.0354429	0.0238597	-0.124104
3.18541	0.0364621	0.0229052	-0.124505
3.18708	0.0370736	0.0225493	-0.124995
3.18875	0.037423	0.0223681	-0.126316
3.19041	0.0377725	0.0226334	-0.127332
3.19208	0.0379472	0.0229893	-0.128132
3.19375	0.0379472	0.023575	-0.128412
3.19541	0.0377725	0.0239309	-0.127616
3.19708	0.0375104	0.0252769	-0.126395
3.19875	0.037161	0.0261796	-0.124405
3.20041	0.0366368	0.0266391	-0.122414
3.20208	0.0364621	0.0269594	-0.120485
3.20375	0.0362	0.0271018	-0.117728
3.20541	0.0360253	0.0274641	-0.11497
3.20708	0.0360253	0.0273282	-0.112551
3.20875	0.0362	0.0271535	-0.111754
3.21042	0.0364621	0.0269788	-0.111385
3.21208	0.0368115	0.0267523	-0.111601
3.21375	0.0371609	0.0256587	-0.112031
3.21542	0.0375104	0.0247042	-0.112277
3.21708	0.0380669	0.0235297	-0.113258
3.21875	0.0384713	0.0221772	-0.114208
3.22042	0.0391055	0.0209153	-0.114789
3.22208	0.0400923	0.0196535	-0.114789
3.22375	0.041257	0.018301	-0.114607
3.22542	0.0431789	0.0169485	-0.114211
3.22708	0.043936	0.016502	-0.114578
3.22875	0.0452754	0.0162367	-0.115737
3.23042	0.0464078	0.016104	-0.116896
3.23208	0.0469902	0.0159293	-0.117907
3.23375	0.0485011	0.0159325	-0.118674
3.23542	0.0488149	0.0162043	-0.11947
3.23708	0.0494426	0.0160716	-0.120267
3.23875	0.0500703	0.0152627	-0.120971
3.24042	0.0498567	0.0143632	-0.120788
3.24208	0.0494652	0.0131951	-0.120487
3.24375	0.0492873	0.0119365	-0.120309
3.24542	0.0488473	0.0113994	-0.120584
3.24708	0.0477408	0.0109496	-0.121747
3.24875	0.0464952	0.0104999	-0.122544
3.25042	0.0447578	0.0104578	-0.123217
3.25208	0.0435995	0.011092	-0.123309
3.25374	0.0430203	0.0113217	-0.123584
3.25541	0.0430203	0.0112344	-0.123369
3.25708	0.042933	0.011147	-0.123641
3.25874	0.0426483	0.011147	-0.123638
3.26041	0.0421015	0.0110693	-0.124031
3.26208	0.0414673	0.0111567	-0.12528
3.26374	0.0408332	0.0113314	-0.126928
3.26541	0.040199	0.0114285	-0.129156
3.26708	0.0394775	0.0118524	-0.130927
3.26874	0.0385813	0.0127584	-0.132027
3.27041	0.0374554	0.0135867	-0.132027
3.27208	0.0362971	0.0137614	-0.131755
3.27374	0.0353135	0.0141076	-0.130812
3.27541	0.0344173	0.0147839	-0.129768
3.27708	0.0335372	0.0156866	-0.128794
3.27874	0.0326571	0.0167544	-0.128001
3.28041	0.0319033	0.0178124	-0.12748
3.28208	0.0313791	0.0190613	-0.127357
3.28374	0.0315215	0.019579	-0.127449
3.28541	0.0321557	0.0198508	-0.126925
3.28708	0.0330681	0.0196696	-0.126306
3.28874	0.0339805	0.0191746	-0.125483
3.29041	0.0352294	0.0184531	-0.124225
3.29208	0.0369183	0.0173756	-0.123062
3.29374	0.038481	0.0156639	-0.122605
3.29541	0.0397267	0.0136837	-0.122516
3.29708	0.0407102	0.0123377	-0.122518
3.29874	0.0416065	0.0110823	-0.12322
3.30041	0.0416776	0.0100986	-0.124298
3.30208	0.0416615	0.00893379	-0.124392
3.30374	0.0411179	0.00776895	-0.124669
3.30541	0.0401343	0.00696003	-0.124855
3.30708	0.0391508	0.00696003	-0.124337
3.30874	0.0383419	0.00705063	-0.123628
3.31041	0.037533	0.00768483	-0.12372
3.31208	0.0368115	0.00809252	-0.125067
[truncated: 17,218 more rows]

## Sheet: Figure 5
A %phagocytosis	No treatment			Nest1 3μM			GlycA 0.05 μg/mL			GlycA 0.05 Nest1 3μM
Human primary macrophages	2.32558	3.57143	3.71991	5.57377	5.9317	6.25	45.0915	45.7249	45.3737	37.9928	37.6894	36.8421
	No treatment			Nest1 3 μM			GlycA 0.1μg/mL			GlycA 0.1 Nest1 1 μM			GlycA 0.1 Nest1 3 μM
THP-1	1.78	1.59	1.32	1.16	1.07	1.09	52.9	52.4	54	39	39.9	42.4	23.5	25.4	25.2
	No treatment			Nest1 3μM			GlycA 0.1 μg/mL			GlycA 0.1Nest1 3μM			GlycA 1 μg/mL			GlycA 1 Nest1 3μM
U937	39.5	36.9	33.8	7.41	6.99	9.56	50	51.6	46.3	13.3	17	13.4	49.3	49.2	48.7	27.7	27.3	25.7
B %phagocytosis	No treatment			Nest1 2.7 μM			No treatment			GlycA 1 μg/mL			GlycA 1 + Nest1
Human primary macrophages	5.47	4.65		7.18	6.79		3.34	4.8	3.66	8.15	12.6	12.8	17.2	19.7	23
	No treatment			Nest1 13.5 μM			GlycA 0.1 μg/mL			GlycA 0.1 Nest1			Glyc A 1 μg/mL			GlycA 1 Nest1			Glyc A 5 μg/mL			GlycA 5 Nest1			GlycA 10 μg/mL			GlycA 10 Nest1
THP-1	0.83	1.1	0.98	1.06	1.08	1.11	0.86	0.82	1.03	1.77	1.47	1.62	3.09	2.56	2.7	3.95	5.56	3.81	1.51	1.49	1.34	1.86	1.51	1.77	1.19	1.41	1.21	1.37	1.41	1.34
	No treatment			Nest1 13.5 μM			GlycA 0.1 μg/mL			GlycA 0.1 Nest1			GlycA 1μg/mL			GlycA 1 Nest1
U937	0.55	0.47	0.84	0.64	0.49	0.73	0.8	0.96	1.22	0.76	0.73	0.66	4.57	4.04	4.36	4.16	2.78	4.66
C cytokine relative expression	No treatment												Nest1
IFNgamma	0.262285	0.21326	0.319833	0.0046987	0.0018581	0.0025175	0.000301	0.0004712	0.0007178	0.0695534	0.117765	0.0302233	0.0001509	0.0002354	0.0005726	0.0002251	0.0002733	0.0003355	0.0001227	0.0001774	0.0003113	1.013e-05	0.0002494	1.6e-05
IL-2	0.0940044	0.101758	0.0785397	0.157868	0.0785278	0.0831817	0.0571285	0.048686	0.0460935	0.228402	0.208617	0.145917	0.0319758	0.0409988	0.0593335	0.0328399	0.0297706	0.030633	0.0458214	0.0555389	0.0311832	0.0529722	0.0592163	0.0355711
TNF	1.20559	0.933089	1.2333	0.431037	0.306498	0.301775	0.178476	0.213015	0.194119	0.656281	0.836889	0.39701	0.09192	0.106921	0.156795	0.0448148	0.0361285	0.0461013	0.0472356	0.038079	0.0280526	0.103664	0.0800915	0.0759184
IL-12p40	0.174533	0.172033	0.208986	0.128534	0.122047	0.156702	0.0497273	0.0517633	0.0463663	0.246578	0.272336	0.225595	0.0021446	0.0024696	0.0053501	0.0034271	0.0024149	0.0037086	0.0027252	0.0011872	0.0010548	0.0033248	0.0027995	0.0032778
IL-8	53.1348	52.1973	51.9915	63.5158	46.1837	46.0604	39.7997	36.581	35.646	55.5036	51.1529	35.2638	24.3161	22.1076	29.073	31.3569	19.3499	23.467	20.4461	13.7214	11.6897	26.7746	29.236	20.556
IL-6	1.18811	1.06746	1.36354	1.05844	0.620732	0.540569	0.468572	0.466036	0.595471	0.996926	0.971834	0.793624	0.0815968	0.0912237	0.152182	0.15817	0.0890765	0.066553	0.0483192	0.0435161	0.0277328	0.10695	0.125943	0.0564316
IL--13	0.00026	0.0024433	0.0007149	3e-05	0.0003704	0.0007132	0.0002559	0.0001068	0.0003463	0.0005197	0.0004823	0.000609	0.0011642	0.0014653	0.0008863	0.0003269	7.388e-05	0.0004338	9.791e-05	0.0002597	7.11e-05	0.0012107	0.0009277	0.0005118
IL-4	0.0012765	0.001849	0.0024463	0.0016887	0.0010998	0.0014909	0.0007914	0.0007024	0.0007377	0.0031636	0.0028285	0.0019453	0.0013865	0.0022455	0.0035606	0.0027349	0.001867	0.0015916	0.0018781	0.0030457	0.0012211	0.0051192	0.0036749	0.0024372
IL-5	0.0239016	0.0445661	0.005261	0.0308773	0.015869	0.0181955	0.0116205	0.010986	0.0121047	0.0199368	0.038916	0.020991	0.0362456	0.0511902	0.0592452	0.0632164	0.0316645	0.0455513	0.0504955	0.0629852	0.0335397	0.0755222	0.0693583	0.0460418
IL-1RA	0.485504	0.571096	0.51976	0.0271691	0.0418042	0.363017	0.498275	0.58386	0.549807	0.268117	0.336123	0.264718	3.0598	2.8422	4.26123	1.51075	0.984671	1.06021	0.536932	0.385486	0.487343	1.47748	1.96906	0.916739

## Sheet: S1
A Nest1 relative expression	Stimulated															Unstimulated
30 min	2.0888	2.22317	1.83992	1.22724	2.30468	0.405912	3.27296	1.9871	0.312649	12.3419	3.02329	0.217854	3.91946	1.63231	0.949204	2.84402	1.34091	5.45023	1.97995	7.85547	1.59714	0.0897082	6.41722	0.0404163	3.11781	1.66265	3.0593	4.18142	1.79447	0.0090425
B ZIKV relative expression	ZIKV infected															CTL
8 dpi	0.785008	1.08137	0.937354	0.300405	0.63284	0.385003	1.02771	0.883147	0.334565	0.959285	1.56323	0.549927	1.49961	1.47466	0.520151	2.97379e-05	8.33849e-06	1.67148e-05	2.16987e-05	2.42031e-06	1.38432e-06	7.71592e-07	2.41858e-06	2.992e-06	1.3e-05	2.857e-06	1.884e-05	1.513e-05	4.504e-06	6.813e-06
10 dpi	3.36686	4.16581	3.22267	0.248665	0.903153	1.06129	1.69911	1.54299	7.5426509*	0.377344	0.529726	0.208626	0.274007	2.28486	0.498891	4.04953e-06	6.65865e-06	7.34485e-06	1.88952e-05	5.23357e-06	4.13462e-06	4.12992e-07	4.58342e-08	4.701e-07	8.436e-06	4.636e-06	1.854e-05	4.573e-06	8.218e-07	4.096e-07
C Nest1 intensity band

## Sheet: S5
A chemotaxis %	No Tx	Nest1 1 μM	Nest1 3 μM	Nest1 3 μM (boiled)
	1	0.815	0.443
	1	0.976	0.176
	1	0.86	0.672	0.886
B CD11b expression	0			1 μM			3 μM			3 μM (boiled)
0	1	1	1	1	1	1	1	1	1	1	1
5'	9.75204	16.9819	8.6783	10.9382	16.6197	9.43765	12.5346	17.0847	7.37193	14.8212	8.54922
10'	30.1846	34.8681	21.5109	32.434	33.6343	23.5486	32.2752	26.4538	15.6629	42.0362	20.596
20'	46.9785	51.9609	48.1101	50.003	54.0784	48.1703	49.6109	33.7264	30.7061	65.6969	43.1315
C CD11b activation	0				1 μM				3 μM				3 μM (boiled)
0	1	1	1	1	1	1	1	1	1	1	1	1	1	1
5'	63.3739	16.6386	44.5606	35.1177	32.8662	20.4176	45.8409	44.6453	18.1073	22.9745	33.3232	27.8153	32.5276	33.1083
10'	88.4979	38.6796	67.1013	59.2119	41.2608	44.21	64.8558	73.4234	21.5996	47.6717	40.4304	41.1482	71.7309	52.19
20'	109.335	48.0875	81.3818	88.937	46.4959	55.405	83.3071	102.228	24.3407	61.6999	44.0126	58.0393	90.397	76.2433
D cytokine relative expression	No treatment												Nest1
IL-10	0.0370384	0.0425443	0.0399921	0.0446461	0.0314197	0.0269398	0.019233	0.0327881	0.0300873	0.0110298	0.0138738	0.0093529	0.0103533	0.0122018	0.0164646	0.0124865	0.0106939	0.0133871	0.0140288	0.0158222	0.0125106	0.0140406	0.0112359	0.007453
MCP-1	0.0837915	0.130785	0.0849051	0.119619	0.0697369	0.0789646	0.0442101	0.0619956	0.0585005	0.117239	0.137832	0.102026	1.15203	0.921914	0.979214	2.56639	1.85097	2.28131	2.60195	1.83163	1.41356	3.13949	2.93169	1.87181
